# Supplementary material for: Farnesyl diphosphate synthase is important for the maintenance of glioblastoma stemness
Source: Exp Mol Med. 2018 Oct 17;50(10):137. doi: 10.1038/s12276-018-0166-2 (PMC6193020; doi:10.1038/s12276-018-0166-2)
Supplement: Supplementary file 2 — Supplementary Table S1 [file 12276_2018_166_MOESM2_ESM.xlsx]

## Sheet: Sheet1
Neural stem cell gene set		embryonic stem cell gene set
HES7		ACTC1
RBFOX1		ARL5B
RBFOX3		AURKB
DICER1		BRIX1
FRS2		CACHD1
ISL1		CALU
L1CAM		CCNB1
DES		CCNC
RBP3		CCT8
IL31RA		CDK1
BAX		CRABP1
DCHS1		CRABP2
SKAP2		CYP26A1
PTF1A		DDX21
LEF1		DNTTIP1
MTMR4		DSG2
PDXK		DTL
STAU2		EIF4A1
DLL1		ELOVL6
DLL3		EPRS
DLL4		FABP5
TCOF1		FAM83D
AKT1		GAL
STOM		GDF3
HES1		GJA1
HES3		GNL3
HES6		GSX1
HES5		HDAC2
NGFR		HMGA1
JAG1		HMGB2
ACTL6A		HNRNPAB
KLF10		HSPA4
NOX4		IDH1
PSME3		IFITM1
FAT4		IGF2BP2
NANOG		IMPDH2
CRYAB		KIF4A
EZH2		KPNA2
MCPH1		KRT18
ATF5		KRT8
NR2E1		LDHB
NR2E3		LEFTY1
ZNF25		LIN28A
RBPJ		LRRN1
GRIN2B		MAD2L2
EPB41L1		MGST1
ATG7		MTHFD1
MNX1		MTHFD2
GPR17		NANOG
JUN		NASP
ROM1		NBR2
FN1		NME2
DNTT		NPM1
PTCH1		PHF17
SIRT1		PITX2
SIRT2		PODXL
CENPJ		POU5F1
PAFAH1B1		PPAT
PRPH2		PSIP1
SLBP		PSMA2
ACHE		PSMA3
THY1		PTTG1
CTCF		RCC2
BBC3		RPL24
MECP2		RPL4
ATIC		RPL6
EXTL3		RPL7
SHH		RPLP0
MECOM		RPS24
GSX2		RSL24D1
GSX1		SEMA6A
STAT3		SEPHS1
WNT7A		SERPINH1
WNT7B		SET
ADAM10		SFRP2
POU5F1		SLC16A1
P2RY10		SMS
HEYL		SNRPF
TMEM59		SRSF7
ADAM17		SSB
FABP7		TDGF1
AGPS		TK1
CINP		TNNT1
DSCAML1		TPX2
LGR5		TUBB
CRB2		TUBB6
CRB1		ZNF117
NCAN		ZNF257
HTT		ZNF43
HEY2		ABCB7
HEY1		ACAD8
MPRIP		ADH5
PLAGL1		ADSL
NEFL		AK4
NEFM		ALDH7A1
TSPO		ALDOC
RICTOR		AMOTL2
NEFH		ANP32E
JAK2		APEX1
FBXW7		ATP5J
CDC25A		ATP5O
TBR1		AURKA
MYT1		BANF1
RBX1		BAX
FOXP2		BCAT1
BYSL		BIRC5
CXCL12		BLM
SLC25A33		BTF3
CNTROB		BUB1
ALDH1L1		BUB1B
ROCK1		BUB3
ROCK2		C11orf48
SRRT		C2orf47
PDCD7		CBX3
EGFR		CCNA2
FOXO3		CCNB2
NPAS3		CCND1
NTF3		CCND2
NTF4		CCNF
PITX3		CCT5
ZNF423		CDC20
FST		CDC34
METRN		CDC6
INADL		CDC7
FOXN4		CDCA3
MED26		CDCA5
MAG		CDCA7
SMO		CDCA8
STK26		CDK4
FSCN2		CDKN1C
BIRC5		CDKN3
FSCN1		CHAF1A
FSCN3		CHEK1
PVALB		CHEK2
GRIA1		CISD1
GMNN		CKAP2
C11ORF95		CKS1B
MSI1		CKS2
MSI2		CLPP
RORB		COQ3
MED31		COX4NB
MBP		COX5B
DGCR2		CSE1L
EMX1		CSRP2
TRIM61		CTNNA1
EMX2		CTSC
PPP1R12A		CYCS
KCNJ8		DAP3
APAF1		DARS2
BDNF		DBF4
EIF2AK3		DDX18
NRG1		DEK
HIST2H3PS2		DHX9
NPC1		DLAT
USH2A		DLGAP5
LINGO1		DNMT1
QKI		DPP3
GNL3L		DTYMK
ARL4D		E2F3
CDR2L		EBNA1BP2
SP8		ECHS1
BCAR1		EEF1E1
DLX1		EEF2
DLX2		EIF2S2
MCFD2		EIF2S3
SHC3		EIF3A
DLX5		EIF3I
SHC1		EIF3K
ONECUT1		EIF3L
ONECUT2		EIF4B
LRRK2		EIF4EBP1
MDK		EIF6
DGCR8		ENO1
TNFRSF14		ERCC6L
MARCKSL1		ERP29
ZBTB33		ETFA
FOXJ1		EXO1
PRC1		EXOSC7
CIRBP		FAM136A
SORL1		FAM60A
CDC42		FARSA
ADCYAP1		FBL
NELL2		FDPS
NOVA2		FGFR1
KCTD11		FH
TRIM32		G3BP1
BECN1		GARS
ITGB1		GART
FLT1		GEMIN2
FLT4		GEMIN6
FOXI2		GLDC
PTEN		GLO1
ETFA		GMNN
ZBTB45		GNA14
RLBP1		GNPDA1
FOXRED1		GSPT2
KIAA1549		GTSE1
PTPRZ1		HADH
SRY		HAT1
CCL2		HAUS1
NEO1		HDAC1
EPHB3		HELLS
EPHB2		HMGN5
BEND6		HN1
EPHA5		HNRNPA1
SMARCA2		HNRNPK
SMARCA4		HNRNPL
SFRP2		HSPA14
ULK3		HSPA9
EPHA4		HSPE1
TP53		IARS
CPNE5		IPO9
FOXG1		KIF11
LRP6		KIF20A
NTN1		KIF22
PARD6A		KIF23
DHX30		KPNA6
ACTB		KRAS
CDC27		LMNB1
E2F3		LSM10
NUMBL		LSM2
WWTR1		LSM4
COX8A		LSM5
BSX		LYPLA1
ST8SIA4		MAD2L1
OMG		MAPK13
XRCC2		MCM2
IGF1		MCM3
IGF2		MCM4
RPE65		MCM5
TP73		MCM7
CNKSR2		MID1IP1
MC1R		MKI67IP
WNK1		MRPL11
PPP1R1B		MRPL12
VSX1		MRPL13
PAF1		MRPL15
VSX2		MRPL16
RCOR1		MRPL37
CEND1		MRPL39
NRARP		MRPL4
LGALS1		MRPS17
RCC1		MRPS18B
HIVEP2		MRPS2
APOE		MRPS28
TNFSF10		MRPS30
RIMKLB		MRPS36
CCR2		MRTO4
CTSA		MSH2
FOXD4		MTF2
SEBOX		MYBL2
ZHX2		MYC
RGMA		NAP1L1
VEGFA		NCAPD2
SYN1		NCAPH
PTPRE		NCBP2
IL1B		NCL
PTPRD		NDC80
TH		NDUFA11
ID1		NDUFA9
PTPRB		NDUFAB1
ID3		NDUFB10
ID2		NDUFB7
ID4		NDUFB8
CD24		NDUFS2
CSRNP1		NEK2
IGHMBP2		NHP2
PTPRK		NIP7
NEDD9		NIPSNAP1
BMI1		NLN
PTPRG		NME4
SOCS3		NONO
SOCS2		NOP10
HNF4A		NOP2
CCR4		NT5DC2
CD34		NTHL1
NPM1		NUDCD2
GAD2		NUP107
GAD1		NUSAP1
SYP		ORC1
ITCH		OTX2
GAL		PA2G4
SPC24		PABPC1
TXLNA		PARP1
NEDD1		PCNA
CCNE2		PDCD2
CCNE1		PDHA1
NEDD4		PDIA4
CD44		PDPN
NPDC1		PHB
FOXA2		PHC1
ZDHHC5		PHF5A
SUFU		PIPOX
RAC3		PLK1
RAC1		PLK4
PDGFRB		POLD1
EOMES		POLE2
PDGFRA		POLR2F
MOG		POLR3K
HUWE1		POP7
UBE2S		PPM1G
UBE2K		PPP4C
UBE2M		PRDX1
PCNA		PRIM1
YAP1		PRIM2
PRDM8		PRMT1
PRDM4		PRMT3
PRDM6		PROM1
SLC1A2		PRPS1
SLC1A3		PSMA5
IHH		PSMA7
UBE3A		PSMB5
ATOH7		PSMB6
RELN		PSMD14
CCND3		PSME3
HSF1		PUS1
CCND2		RAB34
CCND1		RACGAP1
DUOXA1		RAD18
HSF5		RAD23B
GPC4		RCC1
BANF1		RCN2
FGF20		RFC3
MSX1		RNPS1
NXPH1		RPA2
CCDC141		RPA3
ATOH1		RPL10A
TGIF2		RPL13
POU3F1		RPL22
PRNP		RPL27A
ARHGEF18		RPP40
POU3F2		RPS12
POU3F3		RPS16
POU3F4		RPS19
CREB1		RPS23
GNB3		RPS27
TCF7		RPS3
UBA3		RPS5
TCF4		RPS8
CCDC126		RPSA
ACTG1		RRM1
CHAT		RRM2
CHRDL1		RUVBL1
PSEN1		RUVBL2
BHLHE22		SARS
IGF1R		SDHC
CNN1		SDHD
CCNB1		SEPHS2
NDEL1		SLC25A5
NRTN		SLC2A1
CYTL1		SMC2
ADGRG1		SMC4
ZFHX4		SNRNP40
MMP2		SNRPA
HMGA2		SNRPA1
OLIG1		SNRPD1
OLIG2		SNX5
LAMB2		SOX2
BMP7		SPAG5
BMP4		SQLE
IL6		SRSF10
BMP2		SS18
ALPP		STIP1
ALPL		STOML2
THRSP		SUMO1
OPN1SW		TCF19
EDA		TCF7L1
RTN4		TCOF1
GSK3B		TEAD2
CHD7		TERF1
LAMC1		TGIF1
HMGB1		TGIF2
MIRLET7A3		THOC3
FUT4		TIMM13
GRK1		TIMM44
FUT9		TIMM8A
CALB1		TIMM8B
CALB2		TMEFF1
LASP1		TOP2A
SYNGR3		TP53
WNT1		TRIP13
WNT3		TRIP6
YWHAH		TTK
EYA1		U2AF1
EYA2		UBE2G1
TAF12		UBE2V2
ZNF804A		UGDH
S100B		UQCR11
EPOR		UQCRH
SOD1		UTP18
SOD2		VBP1
GALC		VRK1
GLB1		WBP11
REST		WDHD1
INA		WDR77
TAF4		WEE1
OTUB2		XPO1
DBX1		XRCC5
INS		YAP1
NR3C1		YY1
GRM4		ZIC3
EFS		ZNF22
CLN3
GRM5
ZIC3
ZIC1
CNR1
ZIC2
TRA2B
VHL
BNIP3
SOX12
UPF3B
SOX13
UPF3A
DKK1
SOX10
SOX11
DKK3
PHF5A
CNTFR
RB1
CNTF
TRRAP
RAX
WDR62
ASCL1
CHST11
C2ORF80
NKX2-2
SERPINF1
NDFIP1
FZD2
FZD1
PLK1
FZD8
PARD3
FZD9
BACE1
PPT1
NEDD4L
PRKDC
ENO2
SOX21
HIF1A
NUB1
GJA1
MIR210
STMN2
CDK5RAP2
RTTN
PROM1
CDK5RAP3
POU5F1B
NUDC
PHF10
H3F3A
H3F3B
TCF12
PAX7
PAX6
ISX
GNL3
GNL2
PAX3
PAX2
GJD2
NCOR1
KAT2A
MRAP
RET
SEL1L
PRDM12
GJC1
TERT
TRIM3
NDNL2
RHPN2
PBK
CDKN2A
NDE1
EN1
WWP2
NFIA
WDR13
NFIB
NFIC
MAP1B
PLP1
ENG
CDKN1B
CDKN1C
CDKN1A
NOTCH2NL
GLI2
GLI1
GLI3
AIFM1
RHO
TLE4
SNRPN
CD164
TLE1
MITF
NRBP2
ALPPL2
CTDNEP1
MELK
ST7L
ABI1
KAT6B
FKBP8
ZNF558
CSPG5
CSPG4
PARK2
NFIX
TNC
TNF
BEST2
DACH1
CDH4
CDH2
TNR
USP2
GRAP2
SMARCAD1
NKX6-2
DYRK1A
GFAP
SCRT2
RAX2
MIRLET7B
LHX4
LHX2
BCL2L1
LHX6
TPP1
MAD1L1
DNMT1
LHX9
NOTCH3
NOTCH4
NOTCH1
NOTCH2
CNP
CUL3
CHRD
CUL1
FGF1
FGF2
FGF8
SALL3
NDN
NDP
SRGAP3
EFHD1
ANGPT2
ANGPT1
KCNIP3
DNMT3A
DNMT3B
SMARCE1
PTPN11
PTPN12
2017-03-05
CUL4B
DNAJC2
CDK5
CDK4
DMRTA2
CDK2
NF1
CDK1
FOXD4L1
NES
MCM6
MCM7
MCM2
NUMB
TREM2
PTBP2
PSAP
DVL1
DVL2
PHACTR4
PHACTR2
ZNF503
HGFAC
SMARCC1
NLGN4X
RCVRN
IRX6
GABRG1
NGF
KLF4
MTOR
ASPM
ASXL1
P2RX7
CTDSP1
CTDSP2
INSM1
TYRO3
TLL1
ASPA
UMODL1
HDAC5
TSSC4
HDAC3
HDAC1
SYCP3
HDAC2
CRX
TULP3
AMBRA1
HDAC9
CACNG7
EDNRB
CEP152
CACNG4
TUB
IL1R1
ESCO2
MRPS18A
NEIL3
APP
AQP4
APCDD1
CHEK1
APBB1
SHOC2
BCL11B
TMEM50B
ARRDC3
HLA-B
GDF6
TUBG1
STAG1
CCDC88A
GPM6A
FAAH
SLC22A4
GPM6B
ARL6IP1
SOX3
EPM2AIP1
SOX4
SOX1
SOX2
INSC
PPY
SOX9
GLUL
SOX8
FEZF2
FEZF1
SOX6
FFAR1
STRADA
TFEC
MAPT
P4HA3
KRT15
ATM
SGK1
HMX2
GUCY2D
RTN4R
MIR17
KLK8
STIP1
NEUROD2
NEUROD4
NEUROD6
MAP4
MAP2
DISC1
NEUROD1
MPP5
NOG
THOC2
PROX1
GFRA2
NEUROG1
MAPRE3
NEUROG2
MAGEH1
PRIM1
PTN
AIF1
NKAP
XPO1
CST3
CXCR4
HRAS
IFNB1
GDF11
CA13
TGFB1
CPSF6
RYK
APLP1
WNT5A
APLP2
TSC2
LIFR
POU4F1
POU4F2
MYCN
CAPZA2
FIZ1
AIPL1
ABCG2
KDM1B
NRL
CDY1
EFNB3
EFNB2
EFNB1
SMAD2
IDH1
SMAD4
OPN4
WNT3A
STIL
PSPN
HELT
CKAP4
EFNA2
NR4A2
EFNA3
DLG4
LOX
GDNF
SRPRB
FGFR1
CDH13
CHMP3
ACBD3
FGFR4
FGFR3
FGFR2
WNT2B
SMEK1
CAMSAP1
PODXL
UBB
MARK4
PSPH
VWC2L
KDM4C
EGFL7
SETD1A
CADPS
SETD1B
LIMK2
AXIN2
AXIN1
NAP1L2
UTF1
MEIS2
MEIS1
BMPR1B
NID1
NCAM1
DTX1
ELAVL2
STK3
ELAVL3
ELAVL4
MIR93
EMG1
SGPL1
CASP9
MFSD8
ERBB4
SNAPC3
OTX1
CDY1B
CASP3
OTX2
KDM6B
TCF7L1
H2AFX
SHCBP1
DLK1
GAP43
LMX1B
LMX1A
DDIT4
DCX
CAMK2A
ARHGDIG
ARHGDIA
SENP8
MIR137
MAPK8
SIX6
SIX3
PALMD
MAPK3
NRCAM
PDE6B
MAPK7
RNF113A
