# Supplementary material for: Farnesyl diphosphate synthase is important for the maintenance of glioblastoma stemness
Source: Exp Mol Med. 2018 Oct 17;50(10):137. doi: 10.1038/s12276-018-0166-2 (PMC6193020; doi:10.1038/s12276-018-0166-2)
Supplement: Supplementary file 3 — Supplementary Table S2 [file 12276_2018_166_MOESM3_ESM.xlsx]

## Sheet: DEGs
gene	locus	log2_fold_change	p_value	D0_FPKM	D7_FPKM
MEG3	chr14:101292444-101327360	9.25445	0.00045	0.00375398	2.29277
C3	chr19:6677845-6720662	7.35163	0.02745	0.0524501	8.56657
C1QTNF1	chr17:77015290-77045870	6.25104	0.00835	0.169732	12.9275
ADAMTS14	chr10:72432241-72522195	6.24934	0.00055	0.111742	8.50072
ELANE	chr19:852290-856409	6.18702	0.21035	0.0490581	3.5743
CFI	chr4:110661847-110723335	5.89991	0.00015	0.754305	45.0397
CFB	chr6:31913720-31919861	5.88676	0.2404	0.0127803	0.756192
HHIPL2	chr1:222695601-222721450	5.79113	0.09885	0.0496555	2.74962
COL5A3	chr19:10070236-10121147	5.75932	1	0.00607293	0.328947
TDO2	chr4:156824844-156841558	5.68742	0.02745	0.186801	9.62642
COL3A1	chr2:189839098-189877472	5.59657	0.24435	0.0129334	0.625819
HOPX	chr4:57514153-57547872	5.48993	0.00045	0.696533	31.3023
CAPN9	chr1:230883129-230937749	5.48333	0.14905	0.0161654	0.723155
TSHR	chr14:81421868-81612646	5.47164	0.15995	0.00955435	0.423965
SLC14A1	chr18:43304091-43332485	5.41676	0.12935	0.0109375	0.467223
PRKCH	chr14:61788514-62017698	5.32772	0.2292	0.0300725	1.20774
COL11A1	chr1:103342022-103574052	5.06086	1	0.00983678	0.328341
PTGDS	chr9:139871955-139876194	5.01073	0.1138	0.198161	6.38847
FGFBP2	chr4:15961862-15964859	4.99731	0.0239	0.386155	12.334
ADAMTS15	chr11:130318868-130346539	4.92552	0.17035	0.0152081	0.462176
C1orf194	chr1:109648527-109656479	4.92431	0.2217	0.0510251	1.54935
HSPB8	chr12:119616594-119632551	4.82558	0.1137	0.0711981	2.01889
CNGA3	chr2:98962617-99015064	4.77515	0.03295	0.067029	1.83538
COL9A3	chr20:61448413-61493115	4.74248	0.345	0.054246	1.45211
SLC27A6	chr5:128301209-128369335	4.72189	0.19975	0.0165868	0.437717
CYP2E1	chr10:135340866-135352620	4.60743	0.24225	0.0245283	0.597917
LINC01342	chr1:1072396-1079434	4.5763	0.1703	0.0765635	1.82652
BBOX1	chr11:27062278-27149354	4.57416	0.00015	0.834802	19.8858
TMOD1	chr9:100263461-100459691	4.55035	0.2712	1.16529	27.3038
IL1R1	chr2:102686835-102796334	4.515	0.03925	0.0422221	0.965363
MYO7A	chr11:76839309-76926286	4.47459	0.0093	0.0950742	2.11373
GDPD2	chrX:69642880-69653288	4.46136	0.0002	1.3174	29.0214
C4A	chr6:31982571-32003195	4.40369	0.0002	0.248476	5.2593
ALPK2	chr18:56148481-56296189	4.38911	0.00145	0.149032	3.12271
GRIN2B	chr12:13714409-14133022	4.36108	1	0.00613105	0.125994
GPR88	chr1:101003727-101007583	4.34749	1	0.0191363	0.389569
BMPER	chr7:33944522-34195484	4.32068	0.0333	0.0835604	1.66976
CLEC18B	chr16:74442528-74463148	4.24934	0.18965	0.0507787	0.965742
PLP1	chrX:103031438-103047547	4.23598	0.0022	0.322251	6.07229
SPOCK1	chr5:136310986-136835018	4.19931	1	0.00932651	0.171332
DPF3	chr14:73081660-73360824	4.18941	0.39795	0.0393269	0.71751
LOC100506385	chr21:36118121-36157168	4.13257	0.1615	0.0369565	0.648213
C1QTNF8	chr16:1138225-1148605	4.11868	0.10175	0.063688	1.10638
TMEM246	chr9:104237607-104249475	4.07448	0.2443	0.0246922	0.416007
FMOD	chr1:203309748-203320557	4.00879	1	0.0123519	0.198839
PLA2G2A	chr1:20301923-20306932	3.99022	0.08135	0.0464613	0.73836
CD44	chr11:35160416-35253949	3.97582	5e-05	1.77784	27.9725
C2	chr6:31865561-31913451	3.97448	0.03035	0.209527	3.29364
SNTG1	chr8:50822348-51706678	3.9675	0.00915	0.198434	3.10422
THBS4	chr5:79287166-79379488	3.95097	0.45865	0.0647446	1.0013
AGT	chr1:230838271-230850336	3.91232	0.0001	40.9473	616.525
CABLES1	chr18:20714527-20840434	3.899	0.0377	0.0331539	0.494597
CHI3L1	chr1:203136938-203156056	3.8858	5e-05	46.7391	690.91
COL6A3	chr2:238232654-238322850	3.88177	1	0.0133727	0.197128
LCN1	chr9:138413283-138418386	3.88119	0.0669	0.0505053	0.744205
PXDNL	chr8:52232136-52722005	3.87515	0.0645	0.0410987	0.603067
CPZ	chr4:8594386-8621488	3.85134	1	0.0214313	0.309327
C4A	chr6:31949833-31970458	3.84932	0.0006	0.284467	4.10007
ZMYND12	chr1:42896000-42921938	3.83497	1	0.0253496	0.361752
LOC100996291	chr17:76257429-76274573	3.81728	0.0724	0.0891237	1.25634
PHEX-AS1	chrX:22050561-22269427	3.8132	0.45465	0.081277	1.1425
ELMOD1	chr11:107461816-107537505	3.80059	0.10145	0.049574	0.690791
TTLL6	chr17:46839592-46894469	3.77767	1	0.026498	0.363418
BEST1	chr11:61717355-61735132	3.75987	0.2666	0.0808781	1.09563
DCN	chr12:91539034-91576806	3.74403	0.0176	0.0619585	0.830171
C1orf228	chr1:45140393-45191263	3.7438	1	0.0252526	0.338299
CD226	chr18:67530192-67668197	3.73562	0.0331	0.128969	1.71799
SCG2	chr2:224461657-224467217	3.73059	0.00035	1.70772	22.6692
LIX1	chr5:96427573-96478520	3.71097	1	0.0115874	0.15174
ALPL	chr1:21835857-21904905	3.70053	0.0086	0.427313	5.55544
MYO5B	chr18:47340392-47721525	3.69765	0.00145	0.277535	3.60099
CRYBB2	chr22:25615611-25627836	3.67919	0.2486	0.0527214	0.675357
MRVI1	chr11:10562782-10715535	3.6784	0.0015	0.0462216	0.59177
TMIE	chr3:46742822-46752413	3.65245	0.05045	0.141795	1.78303
GPR98	chr5:89854616-90460033	3.6499	0.00135	0.0993257	1.24678
SAP30L-AS1	chr5:153570294-153825382	3.62198	1	0.0123895	0.152537
PAH	chr12:103232103-103311381	3.62053	0.11615	0.0516069	0.634739
THBS1	chr15:39873279-39889668	3.61187	0.00025	0.515344	6.30054
NFIA-AS2	chr1:61405915-61436448	3.6089	1	0.0328458	0.400745
RCAN1	chr21:35888739-35987441	3.58444	5e-05	12.9059	154.814
ALMS1P	chr2:73872045-73912694	3.57446	1	0.0207951	0.24773
SCN1A	chr2:166813927-167232497	3.55526	0.4012	0.221483	2.60364
CYP21A2	chr6:32006092-32077151	3.54367	1	0.0226002	0.26355
POM121L9P	chr22:24647588-24661492	3.543	1	0.0143812	0.167628
BPIFB4	chr20:31669317-31699557	3.50127	0.07515	0.104535	1.18372
PRAM1	chr19:8554939-8567538	3.50009	1	0.0203127	0.229826
CYP46A1	chr14:100150726-100193638	3.4796	0.0458	0.173138	1.93133
PRSS23	chr11:86511490-86522273	3.44943	0.0641	0.0773689	0.845179
MMP1	chr11:102654406-102714342	3.43084	0.0362	0.209678	2.2612
VLDLR-AS1	chr9:2535654-2654485	3.38487	0.3757	0.101433	1.05956
LINC00639	chr14:39214700-39386086	3.35213	0.0124	0.201604	2.05869
SLC24A3	chr20:19193289-19703541	3.34971	1	0.0336121	0.342657
CYP4F11	chr19:16023179-16045676	3.34665	0.0346	0.169438	1.72367
CTD-2201I18.1	chr5:79287166-79379488	3.34212	0.2071	0.1075	1.09016
ENKUR	chr10:25270907-25351208	3.33715	0.20715	0.271389	2.74267
RARRES3	chr11:63014620-63330855	3.30831	0.0011	7.59819	75.2681
LINC00284	chr13:44596470-44604599	3.29031	1	0.0171397	0.167682
SLC23A1	chr5:138677520-138719039	3.28881	1	0.0207381	0.202675
NEU4	chr2:242750159-242758739	3.27497	0.04205	0.196679	1.90381
ACSM5	chr16:20420855-20452281	3.265	1	0.0153407	0.147471
MYLK	chr3:123304392-123603149	3.2569	0.02425	0.298552	2.85394
GPX3	chr5:150399998-150408554	3.24092	5e-05	3.64876	34.4952
BPIFB3	chr20:31643229-31661434	3.2332	1	0.0324913	0.305533
LINC00202-2	chr10:26932036-26942383	3.22735	1	0.007128	0.0667571
DPF3	chr14:73081660-73360824	3.21367	5e-05	2.84225	26.3678
TPTE2P1	chr13:25502892-25542607	3.21266	1	0.018687	0.173239
SEMA5B	chr3:122628039-122747452	3.21127	0.0002	2.31314	21.4236
TNFRSF14	chr1:2487207-2495267	3.20639	0.0658	0.139505	1.28769
IP6K3	chr6:33689442-33714762	3.20407	1	0.0294045	0.270978
CRB2	chr9:126118445-126692417	3.20154	0.14395	0.0878926	0.808561
NNMT	chr11:114165873-114183239	3.19714	0.001	4.17862	38.3238
BTBD11	chr12:107712196-108053419	3.18371	0.051	0.112357	1.02093
GFAP	chr17:42977079-42994033	3.18239	0.003	154.387	1401.54
LOC101927314	chr6:97372495-98156793	3.18079	0.44835	0.0724309	0.656805
TMEM63C	chr14:77648101-77725838	3.17153	1	0.0143722	0.129493
OR4N3P	chr15:22413461-22414395	3.16432	0.18395	0.12619	1.13131
ARHGAP9	chr12:57849084-57873633	3.1639	1	0.0174445	0.156346
CCL2	chr17:32581880-32584220	3.15593	0.03895	0.845617	7.5371
POPDC2	chr3:119360907-119379404	3.1529	1	0.0271624	0.241594
MACROD2	chr20:13976145-16033841	3.15268	1	0.00950414	0.0845211
TAC4	chr17:47915670-47926199	3.1525	0.31315	0.179442	1.59559
PPP2R2B	chr5:145967971-146461083	3.14449	0.0075	1.43623	12.7001
RGR	chr10:86004808-86019360	3.1435	0.0464	0.39347	3.47696
GPR158	chr10:25447000-25891157	3.13145	1	0.0422179	0.369961
ATAD3C	chr1:1385068-1405538	3.1299	0.096	0.0469711	0.411173
CTGF	chr6:132269316-132272518	3.11984	1	0.0421905	0.366758
BANCR	chr9:71911596-71921972	3.10994	0.2995	0.0695634	0.600573
GALNT18	chr11:11292420-11643561	3.08847	1	0.0157968	0.134367
TMEM232	chr5:109755197-110062450	3.08843	1	0.027061	0.230173
EDA	chrX:68835910-69259321	3.0856	1	0.00738001	0.062649
LINC00271	chr6:135818938-136011976	3.08495	0.1313	0.0848496	0.719965
ADAMTSL1	chr9:18474078-18910947	3.08185	1	0.0208489	0.176528
FIBIN	chr11:27015627-27018632	3.07181	0.01685	0.450829	3.7907
STEAP4	chr7:87905743-87936228	3.0506	1	0.012878	0.106702
AIFM3	chr22:21319417-21335649	3.04833	1	0.0181904	0.150481
OMP	chr11:76777991-76837198	3.04705	0.4025	0.121917	1.00767
TSPAN1	chr1:46640748-46651634	3.03687	1	0.0283699	0.232835
SCN1A	chr2:166813927-167232497	3.03479	0.24255	0.960925	7.87506
PLA2G5	chr1:20396700-20418394	3.03363	1	0.0250534	0.205154
STPG2	chr4:98480024-99064391	3.02829	1	0.0282232	0.230257
COL1A1	chr17:48261456-48279000	3.02591	0.0055	0.298261	2.42932
SYNDIG1	chr20:24449834-24647253	3.00968	0.13795	0.0582263	0.468945
VAMP8	chr2:85804613-85809156	3.00791	0.30135	0.0539182	0.433718
TNC	chr9:117781853-117881114	2.99003	5e-05	4.1497	32.969
UTS2B	chr3:190984943-191116459	2.98818	1	0.0199866	0.158588
RGMA	chr15:93586635-93632443	2.9869	5e-05	21.8817	173.471
FAM66A	chr8:12219527-12268510	2.97922	0.33885	0.0835703	0.659
HCG4B	chr6:29855536-29925282	2.97782	1	0.0210904	0.166149
NFAM1	chr22:42776413-42828401	2.97495	1	0.0218992	0.172178
PLEKHA6	chr1:204187978-204329057	2.97411	0.0069	0.363136	2.85342
SMIM5	chr17:73584138-73663269	2.97312	0.40415	0.333262	2.61688
CAPS2	chr12:75669758-75784702	2.97258	1	0.040443	0.317453
DEPTOR	chr8:120885894-121063157	2.97212	0.0778	0.0841327	0.660178
LOC101928782	chr7:131582293-131728361	2.93913	0.03655	0.489309	3.75276
LOC100506258	chr11:7273180-7490276	2.93681	0.52085	0.166653	1.27609
MIR5087	chr1:147574322-149109725	2.92161	0.41495	0.107695	0.815991
PLXNA4	chr7:131808090-132333447	2.9202	5e-05	2.16072	16.3556
MYCBPAP	chr17:48585744-48609843	2.90536	1	0.0329929	0.247184
ITGB4	chr17:73717515-73753899	2.90045	0.0016	0.44987	3.35899
LOC101928796	chr21:47392883-47394867	2.89632	0.10435	0.228236	1.69927
STK32A	chr5:146614578-146767483	2.89418	0.0227	0.170741	1.26933
DRICH1	chr22:23950638-23974508	2.8792	1	0.0269836	0.198529
HSD17B13	chr4:88224940-88244058	2.86622	0.0092	1.24756	9.09659
HEPH	chrX:65382390-65487230	2.86563	0.0014	1.31937	9.6163
SLC7A11	chr4:138948576-139163503	2.857	0.0003	1.69403	12.2733
FBLN5	chr14:92335754-92414046	2.85644	1	0.0340347	0.246488
SLC5A12	chr11:26688565-26743574	2.84824	1	0.00680968	0.0490381
AGPAT9	chr4:84457066-84527027	2.83713	0.0171	0.403423	2.88286
LHFP	chr13:39917028-40177356	2.83603	0.0027	2.30916	16.4887
LOC442497	chr7:419390-422845	2.83472	1	0.0527919	0.376619
GPNMB	chr7:23286315-23314729	2.82381	0.0833	0.0997393	0.706182
C2orf82	chr2:233734993-233741107	2.82094	0.3098	0.170314	1.20348
SMCR5	chr17:17584786-17740582	2.811	0.3575	0.188375	1.32197
SEMA3B-AS1	chr3:50297702-50314710	2.80976	0.45945	0.188704	1.32313
BVES	chr6:105544698-105585049	2.80817	1	0.00853063	0.0597483
ABCA1	chr9:107543283-107690527	2.80026	5e-05	3.1731	22.1027
LEFTY2	chr1:226124297-226129083	2.79744	1	0.0501122	0.348382
RGS21	chr1:192206867-192356887	2.79559	0.24565	0.101733	0.706346
LOC440896	chr9:69174213-69181041	2.79482	1	0.0305683	0.212127
SLCO2A1	chr3:133651539-133748920	2.78749	0.08965	0.073931	0.51044
PLEKHA7	chr11:16809206-17035963	2.7851	1	0.0551142	0.379894
CYP2C8	chr10:96796528-96829254	2.78035	1	0.0226888	0.155876
SPOCD1	chr1:32256022-32281652	2.7775	0.0596	0.219	1.5016
ECHDC2	chr1:53361581-53387446	2.77253	1	0.0446525	0.305112
EPCAM	chr2:47596286-47614167	2.76513	1	0.0273285	0.185782
AQP4	chr18:24432007-24765302	2.76461	0.1558	0.0916491	0.622817
NPPA	chr1:11822249-11907840	2.76384	1	0.0583368	0.396225
PDZRN3	chr3:73431651-73674072	2.76283	0.00795	0.481276	3.26654
CLEC19A	chr16:19297104-19322269	2.75829	1	0.0159647	0.108016
DDIT4L	chr4:101107026-101111655	2.75625	0.09745	0.118249	0.798937
THBS4	chr5:79287166-79379488	2.7529	0.04935	0.537297	3.62178
AQP1	chr7:30951414-30965131	2.7502	0.0749	0.0682106	0.458928
SYTL1	chr1:27668482-27680423	2.74699	1	0.0472025	0.316878
GPR1-AS	chr2:207040041-207130967	2.7456	1	0.0117616	0.078881
ADAM33	chr20:3648619-3662778	2.73264	1	0.0131603	0.087473
GHR	chr5:42423876-42721980	2.73227	1	0.0303126	0.201428
CA14	chr1:150230217-150237480	2.7322	0.02635	0.701509	4.6613
LOXHD1	chr18:44056934-44236996	2.73186	1	0.00434482	0.0288632
DNAJA4	chr15:78556486-78574538	2.73079	1	0.0144605	0.0959917
CCDC116	chr22:21987085-21991616	2.72887	1	0.0188417	0.124908
SLCO1C1	chr12:20848288-20906320	2.72551	1	0.0148123	0.0979679
LOC100128770	chr16:3077867-3089133	2.72313	1	0.0161495	0.106636
MGAM	chr7:141695678-141806547	2.7228	1	0.0112855	0.0745015
CCNT2-AS1	chr2:135596185-135676300	2.71925	0.5227	0.207137	1.36406
COL21A1	chr6:55921387-56112378	2.71854	1	0.00818408	0.053868
DCT	chr13:95091840-95131936	2.71714	1	0.0355217	0.23358
BMF	chr15:40380090-40401085	2.71673	0.00845	0.50983	3.35153
PRSS33	chr16:2833953-2836708	2.71405	1	0.0321764	0.211129
CA2	chr8:86376130-86393721	2.71194	0.0104	1.17563	7.70276
GUCY1A3	chr4:156587861-156658214	2.71005	0.0153	0.174855	1.14415
FAM69C	chr18:72101412-72124503	2.70915	0.01695	0.76139	4.97899
UNC13D	chr17:73822754-73840798	2.70651	0.0065	0.649264	4.238
SULF2	chr20:46286149-46415360	2.70507	0.00115	2.93159	19.1166
TMEM86A	chr11:18720350-18747777	2.69756	0.0639	0.120466	0.781469
FAM189A2	chr9:71939487-72007370	2.6973	1	0.0603357	0.391329
STK32B	chr4:5053526-5502725	2.6933	1	0.0127592	0.0825252
RPS14P3	chr1:19923470-19984949	2.69241	1	0.0492958	0.318645
IL11RA	chr9:34652181-34662689	2.69017	1	0.0491672	0.317319
TNNC1	chr3:52485106-52488057	2.68908	0.20465	0.0937301	0.604467
FAM228A	chr2:24397971-24414567	2.67778	1	0.0484688	0.310138
FTCD	chr21:47556175-47575481	2.67594	1	0.0272738	0.174295
LOC100507642	chr7:115852-184556	2.66758	0.2897	0.191622	1.21749
C9orf84	chr9:114448798-114557288	2.66247	1	0.0086199	0.0545742
HCG25	chr6:33217312-33239742	2.66187	1	0.0578769	0.366276
ADAM28	chr8:24151579-24212726	2.66072	1	0.0377315	0.238594
MSH4	chr1:76262555-76378923	2.65812	1	0.0132816	0.0838344
CHRNA9	chr4:40337345-40357234	2.65744	0.08635	0.193622	1.22158
SLC17A3	chr6:25845105-25874471	2.65085	0.03735	0.671086	4.21467
C1orf95	chr1:226736481-226796915	2.64647	0.0107	0.194133	1.21554
TSC22D4	chr7:100064141-100076902	2.64491	0.0003	58.9567	368.749
TMC2	chr20:2517252-2622430	2.64117	1	0.0119301	0.0744243
CTSO	chr4:156845269-156875159	2.63608	0.0013	3.9959	24.8402
C6orf165	chr6:88117689-88174191	2.63569	0.12825	0.0878503	0.545964
GPR179	chr17:36481492-36499693	2.62835	1	0.0241216	0.149148
MEIOB	chr16:1859103-1922179	2.62811	1	0.0250392	0.154797
TNNC2	chr20:44451854-44455953	2.62364	0.2059	0.109043	0.672032
ATP8B1	chr18:55297533-55470327	2.62227	1	0.0214758	0.13223
TFAMP1	chr7:1654105-1656328	2.6217	1	0.0241068	0.148372
VWA5A	chr11:123986110-124017618	2.61549	0.00995	0.933626	5.72154
ATP1B2	chr17:7554253-7561089	2.61376	0.00045	58.4934	358.036
CRB1	chr1:197170591-197447585	2.6123	1	0.0420886	0.257362
AKNAD1	chr1:109358519-109401146	2.6095	0.33105	0.196438	1.19884
APOE	chr19:45394476-45412651	2.60352	0.00045	127.877	777.191
ZNF890P	chr7:5160940-5184177	2.60344	1	0.0224423	0.13639
ZBTB20	chr3:114033374-114866127	2.60163	0.41045	0.121812	0.739364
PTPRE	chr10:129705324-129884164	2.60039	0.01155	0.329448	1.99795
CACNA1G-AS1	chr17:48633567-48704832	2.59959	1	0.0298107	0.180687
RTDR1	chr22:23401592-23484241	2.59282	1	0.0352172	0.212457
GTSE1-AS1	chr22:46691039-46692557	2.59245	1	0.0299821	0.180829
FOXB2	chr9:79583054-79637230	2.59115	0.4721	0.120519	0.726226
LOC101927796	chr20:54036873-54043735	2.58929	1	0.0159547	0.0960154
CHAC1	chr15:41245635-41248717	2.58926	0.0299	0.540795	3.25445
NR4A3	chr9:102584136-102629173	2.58041	0.01	0.487036	2.91301
CYP21A2	chr6:31973358-31981050	2.57739	0.0827	0.127181	0.759094
LOC100996455	chr11:64216528-64219128	2.57711	1	0.063614	0.379613
CRYAB	chr11:111779343-111797595	2.57711	0.0002	27.2011	162.321
CEBPD	chr8:48173469-48651592	2.57244	0.30235	9.19777	54.7096
TMPRSS5	chr11:113558239-113577251	2.56551	0.00825	3.41943	20.2418
BAALC-AS1	chr8:104145190-104261918	2.56306	0.3865	0.88899	5.25358
PCSK1	chr5:95726039-95768985	2.55566	1	0.00883856	0.0519652
LAMP3	chr3:182840002-182880667	2.55072	1	0.038658	0.226508
CCDC129	chr7:31553684-31750681	2.55042	0.2673	0.351774	2.0607
EIF1B-AS1	chr3:39850404-40353915	2.54249	0.4458	0.157398	0.916987
MAFB	chr20:39314487-39317880	2.54244	0.03645	0.407616	2.37466
TMC8	chr17:76108998-76139049	2.54129	1	0.0120537	0.0701653
PTCHD1	chrX:23352738-23422465	2.53714	0.0007	1.87804	10.9009
MAP7	chr6:136663418-136871957	2.52867	1	0.0634502	0.366132
GLT8D2	chr12:104382764-104443915	2.52701	1	0.0203435	0.117255
LINC01085	chr4:14113591-14141676	2.52079	1	0.0461561	0.264889
IL7R	chr5:35856976-35879705	2.51813	1	0.0344063	0.197092
LOC103191607	chr13:52908429-52916018	2.51431	1	0.0521429	0.297905
GJA3	chr13:20712394-20735183	2.5029	1	0.0107084	0.0606981
RPE65	chr1:68894506-68915642	2.49623	0.04515	0.355033	2.00312
CHI3L2	chr1:111770280-111786062	2.4943	0.0901	0.158258	0.891709
ARID5B	chr10:63661012-63856707	2.49151	0.01075	0.379447	2.13388
ABCC3	chr17:48712217-48769063	2.49113	1	0.0166572	0.0936499
GREM2	chr1:240652872-240775462	2.48735	1	0.0107664	0.0603724
LOC101928514	chr17:74795125-74803184	2.48733	1	0.0172171	0.0965431
LOC344887	chr3:185677757-185698665	2.48616	1	0.0379197	0.212458
PAQR5	chr15:69591293-69699976	2.48197	1	0.0284777	0.159094
MIP	chr12:56843285-56848435	2.48105	1	0.0172925	0.0965446
FAM84B	chr8:127564682-127570711	2.47045	0.0072	1.21606	6.7396
JAKMIP2-AS1	chr5:146939556-147162411	2.46589	0.39955	0.22897	1.26498
C11orf52	chr11:111779343-111797595	2.46329	0.26565	0.135865	0.74926
LINC00240	chr6:26924771-26991753	2.4623	0.26505	0.0852012	0.46954
FAM198B	chr4:159045731-159094202	2.4611	0.0853	0.114838	0.632339
ENTPD8	chr9:140317715-140335901	2.44796	0.4624	0.0920105	0.50205
FAM81B	chr5:94727047-94786144	2.44762	1	0.0448833	0.244845
CD38	chr4:15779930-15850706	2.44468	0.17865	0.091433	0.497764
HEATR4	chr14:73945188-74025651	2.44256	1	0.0098434	0.0535094
HR	chr8:21971846-21990864	2.44215	0.0124	1.4917	8.10665
FLJ37035	chr10:127371811-127452712	2.44119	0.4223	0.117744	0.639452
RASGRP3	chr2:33661415-33789798	2.44072	1	0.019204	0.104261
APOBEC3G	chr22:39473009-39483748	2.43953	1	0.0202286	0.109733
DNAJB13	chr11:73661363-73681332	2.43872	1	0.0205616	0.111477
VWA3A	chr16:22103858-22168287	2.43674	1	0.00760242	0.0411608
PRPH2	chr6:42664332-42690358	2.43371	1	0.0130019	0.0702466
AZGP1	chr7:99564349-99573735	2.43247	0.1143	0.186203	1.00516
GJC3	chr7:99520891-99527243	2.43169	1	0.0406217	0.219164
CYP4F24P	chr19:15869936-15890815	2.43076	0.04125	0.498958	2.69027
CGB7	chr19:49557530-49558997	2.42681	0.28085	0.127569	0.685942
DSCAM	chr21:41384057-42219039	2.42483	0.0281	0.172107	0.924155
FOLR1	chr11:71900601-71907367	2.42052	0.0658	0.537613	2.87819
TTLL13	chr15:90773476-90821365	2.41993	1	0.0198444	0.106197
HS3ST1	chr4:11399987-11430537	2.41754	1	0.0325228	0.173756
SYNPO	chr5:149980641-150038792	2.41335	0.01375	0.712807	3.79718
PLEKHG6	chr12:6419601-6437672	2.40691	1	0.0566159	0.300254
TEK	chr9:27109138-27230176	2.39943	1	0.0088512	0.0466985
LOC100131655	chr18:74506687-74534251	2.39471	0.18425	0.6775	3.56278
CLU	chr8:27454433-27472328	2.39429	0.02275	309.611	1627.68
C15orf52	chr15:40623652-40633168	2.39349	0.0017	2.99501	15.7366
GAP43	chr3:115342150-115440334	2.38781	0.0008	7.87831	41.2321
CCR7	chr17:38710021-38721736	2.38467	1	0.0197682	0.103235
HHATL	chr3:42734154-42744319	2.3819	1	0.0304804	0.158871
NTF3	chr12:5541279-5604465	2.37977	0.0423	0.764964	3.9813
PARD3-AS1	chr10:35104695-35105350	2.37903	0.35015	0.227497	1.18341
ZNF436	chr1:23685940-23698330	2.37653	0.00055	10.0296	52.0825
LINC01011	chr6:2988200-2994903	2.37358	0.0453	0.878326	4.55172
LINC01279	chr3:112315640-112320816	2.36881	0.0186	0.567608	2.93178
ALPK3	chr15:85359910-85416713	2.3655	1	0.0352851	0.181835
EPPK1	chr8:144939491-144952632	2.36009	0.01225	0.460539	2.36441
SCUBE2	chr11:9041046-9113150	2.35605	0.0301	0.321579	1.64637
LOC283177	chr11:134306375-134375555	2.35494	0.18805	0.101739	0.520469
VASN	chr16:4390251-4466962	2.35443	0.29035	0.852359	4.3589
ZNF483	chr9:114287438-114362135	2.34981	0.10625	0.178615	0.9105
LGALS4	chr19:39292310-39303740	2.34912	1	0.0351066	0.178873
PCDH19	chrX:99546641-99665271	2.34855	0.0101	0.560589	2.85515
IGSF5	chr21:41117333-41174023	2.34559	0.195	0.123066	0.625509
LOC101927043	chr2:47419543-47572213	2.34463	0.1398	0.348894	1.77213
SORBS2	chr4:186506597-186877870	2.3441	1	0.0105571	0.0536033
TMOD4	chr1:151128885-151148547	2.34335	1	0.0724907	0.367877
NAGPA-AS1	chr16:5074844-5092972	2.34161	0.5287	0.105491	0.534697
FAM66A	chr8:12219527-12268510	2.34137	0.47155	0.155439	0.787741
NEBL	chr10:21068902-21463852	2.33996	0.0444	0.140109	0.709355
RASD1	chr17:17397752-17399709	2.33565	0.1238	0.279834	1.41254
SLC7A11-AS1	chr4:138948576-139163503	2.33494	1	0.0499358	0.25194
SLC15A2	chr3:121613170-121663034	2.32956	0.0191	0.560401	2.81686
EPN3	chr17:48610047-48621111	2.32941	0.15635	0.0976748	0.490914
SLC6A9	chr1:44457278-44497164	2.32855	0.2169	0.49295	2.47609
PNMA3	chrX:152224765-152228827	2.32855	1	0.0489441	0.245846
FTO-IT1	chr16:53737874-54148379	2.3276	1	0.0658321	0.330458
TMC1	chr9:75136716-75451267	2.32465	1	0.0422503	0.21165
WDR96	chr10:105889645-105992120	2.32166	1	0.00654444	0.0327161
RGS6	chr14:72398816-73033238	2.32085	0.00635	0.335923	1.67836
IGFBP7	chr4:57843853-58071465	2.31936	0.3386	3.88242	19.3775
ACTL10	chr20:32244260-32262264	2.31872	0.5222	0.094858	0.473236
CHGB	chr20:5891973-5906005	2.31684	1	0.0613742	0.305791
TPPP3	chr16:67423709-67427438	2.31536	0.16425	0.118644	0.590524
STAT5A	chr17:40439564-40463960	2.31217	0.0333	0.197901	0.982832
EFCAB6	chr22:43912133-44208217	2.31009	1	0.0359016	0.178041
ARGFX	chr3:121286777-121309469	2.30442	1	0.00842664	0.041625
ELFN1	chr7:1748797-1787590	2.30159	0.0077	0.923643	4.55356
SYCE1	chr10:135367403-135383462	2.29803	1	0.0231954	0.114071
PRDM16	chr1:2985741-3355185	2.29422	1	0.0411923	0.202043
TIMP3	chr22:32908539-33454377	2.28137	0.0207	0.370295	1.80015
LRRC2	chr3:46556877-46608040	2.27863	1	0.00823318	0.0399487
PRSS3	chr9:33750463-33801202	2.27843	0.07185	0.426009	2.06679
LOC100506746	chr4:87846045-87856002	2.27078	0.0551	0.546789	2.63871
BST2	chr19:17513747-17516457	2.26877	0.02185	2.30903	11.1275
LOC145837	chr15:69854058-69863779	2.26854	1	0.0232609	0.112079
PLET1	chr11:112106214-112151495	2.26848	1	0.0279502	0.134668
PAPPA2	chr1:176432306-176811970	2.26519	1	0.0145979	0.0701749
GBP3	chr1:89472359-89488549	2.26023	0.02305	0.478142	2.29062
SPEF1	chr20:3758150-3762102	2.25535	0.17855	0.168098	0.802588
GGT8P	chr2:91963367-91970153	2.25468	0.1297	0.128658	0.613993
FAM86JP	chr3:125635443-125655887	2.25405	0.2557	0.12939	0.617219
SOCS3	chr17:76352857-76356160	2.25332	0.00335	6.84727	32.6463
CRIP3	chr6:43265997-43276943	2.25261	1	0.0540592	0.257616
FCGR1B	chr1:120926127-120935944	2.2497	0.15105	0.143551	0.682706
LOC101928909	chr14:91006929-91282761	2.24838	1	0.0354068	0.168235
CCDC42B	chr12:113587662-113623284	2.24791	1	0.04134	0.196363
LOC100128239	chr11:133902166-133911236	2.24457	1	0.0294216	0.139428
SLC17A1	chr6:25783125-25832287	2.24335	0.1761	0.103291	0.489076
GPR37L1	chr1:202091981-202100750	2.243	0.0607	0.349058	1.65237
PIFO	chr1:111889013-111895639	2.24149	0.0757	0.548462	2.5936
RFTN1	chr3:16357351-16555222	2.2397	0.00225	3.4896	16.4814
TTC34	chr1:2572806-2706230	2.23585	1	0.0600757	0.282981
LOC100506725	chr7:35756046-35759322	2.23503	0.12975	0.38794	1.82632
LOC646903	chr3:149689065-149691029	2.23244	0.05725	0.730176	3.4313
ABHD1	chr2:27346656-27357542	2.23184	0.37515	0.165731	0.778494
C7orf61	chr7:100054237-100063807	2.23125	0.07795	0.907155	4.25945
AGBL2	chr11:47681142-47736928	2.22803	1	0.0434384	0.203507
OSMR-AS1	chr5:38693314-38935743	2.2238	1	0.063381	0.296067
AKR1C1	chr10:5005453-5020158	2.22298	1	0.0605354	0.282614
SYTL3	chr6:159071045-159185908	2.22166	1	0.0443726	0.206967
BEST1	chr11:61717355-61735132	2.22088	0.03395	0.60666	2.82811
OR2AE1	chr7:99473684-99474656	2.2199	1	0.0569508	0.265311
PLEKHB1	chr11:73357222-73373864	2.21716	0.03515	0.830145	3.85998
SYTL2	chr11:85405264-85522202	2.21484	0.0323	0.737895	3.42552
AXDND1	chr1:179334854-179545084	2.2081	1	0.0100061	0.0462349
MEGF11	chr15:66187633-66546075	2.20767	1	0.0661545	0.305587
BCAN	chr1:156611281-156629324	2.20357	0.00135	28.517	131.354
NRP1	chr10:33466418-33623833	2.20158	0.0254	1.26696	5.82782
SLC35G3	chr17:33519538-33521412	2.20139	0.1877	0.0948562	0.436265
SLC46A2	chr9:115641199-115653193	2.20108	0.1839	0.09906	0.455502
SORCS3	chr10:106400858-107024993	2.20107	1	0.00706171	0.0324711
INHBB	chr2:121103718-121109383	2.199	0.1369	0.12394	0.569082
C14orf23	chr14:29241430-29282658	2.19759	0.002	18.7411	85.9676
GRIK3	chr1:37261127-37499844	2.19495	0.00215	21.0395	96.3343
CACNA1E	chr1:181452685-181775921	2.19157	0.023	0.289937	1.32444
GGT3P	chr22:18761201-18779474	2.19075	1	0.0434647	0.198434
CRYBA1	chr17:27573874-27581502	2.1904	1	0.0521895	0.23821
C14orf182	chr14:50448429-50506602	2.18838	1	0.0137621	0.0627271
ITGA9	chr3:37493812-37903271	2.1882	0.04205	0.25305	1.15324
LRRC4C	chr11:40135750-41481186	2.18637	1	0.0242932	0.110573
ADAMTS6	chr5:64444562-64777704	2.18628	1	0.0732561	0.333412
SYTL5	chrX:37865834-37988073	2.18562	0.05685	0.262088	1.1923
FLJ45513	chr17:47915670-47926199	2.18322	0.1874	0.122013	0.554139
IL6R	chr1:154377668-154441926	2.18225	0.0937	0.117784	0.534576
TSPAN32	chr11:2323242-2340454	2.1798	0.0636	0.184546	0.836157
HPCAL4	chr1:40144319-40157382	2.17853	1	0.0180981	0.0819283
LMO2	chr11:33880122-33913836	2.17467	0.00935	5.96955	26.9516
SNCAIP	chr5:121647421-121814782	2.17255	0.5378	0.422088	1.90285
UOX	chr1:84830640-84863576	2.1722	1	0.0532813	0.240144
DNAI1	chr9:34458749-34520987	2.17056	1	0.0122669	0.0552256
WEE2-AS1	chr7:141403918-141438030	2.16806	0.1259	0.273408	1.22875
ACP5	chr19:11685474-11689801	2.16078	0.0337	1.48742	6.65111
ANKRD24	chr19:4183350-4224811	2.16054	0.0318	0.310042	1.38615
MIR4697HG	chr11:133766329-133771635	2.15909	0.0145	0.882429	3.94123
GCNT7	chr20:55043640-55101208	2.159	1	0.0588273	0.262726
FAM181A	chr14:94371075-94395954	2.1562	1	0.0698564	0.311377
TCEA3	chr1:23707554-23751261	2.15228	1	0.0421078	0.187181
NLRP3	chr1:247579457-247612406	2.15096	1	0.00918902	0.0408107
KCNB1	chr20:47988504-48099181	2.14627	1	0.0286048	0.126628
ANKRD20A19P	chr13:24481422-24523454	2.14252	1	0.0504818	0.222893
SLC35G6	chr17:7362684-7387568	2.14046	0.4561	0.257224	1.13411
SLC25A2	chr5:140682195-140683612	2.13828	0.1953	0.12674	0.557957
ANKFN1	chr17:54230835-54560007	2.13814	0.1424	0.113099	0.497856
TSPAN10	chr17:79604196-79615785	2.13486	0.10775	0.198477	0.871702
LOC101929696	chr5:139120931-139225550	2.133	1	0.0683189	0.299666
PIGR	chr1:207101866-207119811	2.13249	1	0.00900494	0.0394844
NIM1K	chr5:43192169-43280952	2.13165	0.01065	2.01948	8.84974
VEGFC	chr4:177604684-177713899	2.13008	1	0.0835178	0.365592
NMNAT2	chr1:183217371-183387634	2.12376	1	0.0421289	0.18361
CLDN6	chr16:3064712-3068188	2.12066	1	0.041203	0.179189
HIST1H2AC	chr6:26124362-26139669	2.11994	0.0121	5.4096	23.5142
AKNA	chr9:117096432-117160244	2.11934	0.02245	0.391519	1.70113
DNAAF3	chr19:55670028-55678090	2.11869	0.09565	0.240808	1.04583
AMPD3	chr11:10471867-10529126	2.11671	1	0.0418153	0.181354
TEX19	chr17:80317122-80321652	2.1152	1	0.0192003	0.0831852
TPBG	chr6:83072922-83077133	2.11258	1	0.0387311	0.167498
SPATA12	chr3:56761445-57113336	2.11185	1	0.0493001	0.213097
LOC101928812	chr11:45376921-45378208	2.11163	0.29605	0.110392	0.477092
LOC101929733	chr2:10984492-11025555	2.10975	0.16225	0.619381	2.67336
HIST1H3E	chr6:26224222-26228013	2.104	0.0057	2.79173	12.0017
ACRC	chrX:70430034-70948962	2.10334	0.217	0.509991	2.19145
ZFPM2	chr8:106331146-107072820	2.10217	0.03285	1.03565	4.44661
SCN1A	chr2:166813927-167232497	2.1013	0.04595	4.76483	20.4457
PLEKHS1	chr10:115511199-115542386	2.10096	0.07435	0.323003	1.38567
C14orf169	chr14:73945188-74025651	2.0975	1	0.0429095	0.183638
CYP26B1	chr2:72356366-72374991	2.09607	0.07055	0.24982	1.06809
NKG7	chr19:51874873-51875960	2.09532	1	0.0768566	0.328423
LINC00925	chr15:89921272-89941718	2.09417	1	0.0409148	0.174698
CD81-AS1	chr11:2349978-2419151	2.08925	1	0.0744143	0.316653
C10orf10	chr10:45455189-45490178	2.08862	0.1178	2.18236	9.28246
NOXA1	chr9:140317715-140335901	2.08854	0.0437	0.976427	4.1529
HSPB7	chr1:16340522-16345285	2.08784	1	0.058666	0.249396
CASC1	chr12:25205180-25348094	2.08475	0.14145	0.102418	0.434456
C11orf42	chr11:6226797-6232365	2.08472	1	0.0429852	0.18234
C22orf15	chr22:24105207-24110149	2.08283	1	0.0397974	0.168597
ARHGAP20	chr11:110447758-110583912	2.08014	0.01155	1.5984	6.75882
GALNT15	chr3:16216183-16271253	2.07996	1	0.084115	0.355634
CNIH3	chr1:224804178-224928249	2.07959	0.22905	0.417463	1.76457
COL22A1	chr8:139600477-139926272	2.07731	0.08155	0.128861	0.543819
HSPA2	chr14:65007185-65009954	2.07713	1	0.0420458	0.177419
CHRNB2	chr1:154540256-154552353	2.07459	1	0.0517255	0.21788
F3	chr1:94994731-95007413	2.07345	0.0029	10.3708	43.6497
PRSS50	chr3:46753605-46759373	2.06807	1	0.0344033	0.144262
PLEKHG4	chr16:67311412-67360661	2.06736	1	0.0408209	0.171089
LURAP1L	chr9:12775011-12823059	2.06309	0.1993	0.117716	0.491912
GRPR	chrX:16026747-16171641	2.06105	0.0802	0.495226	2.06653
NRN1L	chr16:67918780-67920271	2.0581	0.32735	0.23749	0.989002
FLJ16779	chr20:61872135-61892967	2.0563	1	0.00931079	0.0387252
SERPINE3	chr13:51915167-52027405	2.05595	1	0.0832731	0.346264
PRSS8	chr16:31142753-31147151	2.05489	1	0.0497314	0.20664
KIAA1875	chr8:145162628-145173218	2.05452	0.15555	0.158748	0.659444
ARRDC4	chr15:98503932-98517068	2.05173	0.00085	8.54865	35.4428
FGF1	chr5:141769367-142077635	2.05012	0.0379	1.10863	4.59128
POU2F3	chr11:120107348-120190653	2.04708	0.1951	0.115312	0.476549
FAM92B	chr16:85131964-85146114	2.0384	1	0.0678607	0.278764
PGLYRP1	chr19:46522411-46526556	2.03347	0.32785	0.116641	0.477515
ANKRD20A5P	chr18:14179095-14227049	2.03246	1	0.0107716	0.0440667
LINC00893	chrX:148603723-148621312	2.02915	0.06475	0.413074	1.68602
GGT5	chr22:24615621-24641110	2.02408	0.07995	0.406243	1.65232
EPB41L4A-AS2	chr5:111755279-111756677	2.02356	1	0.0448414	0.182318
LOC101928940	chr11:114231356-114250761	2.02203	1	0.0128363	0.0521353
SCEL	chr13:78109808-78219398	2.01463	0.2567	0.106548	0.430537
ANXA1	chr9:75766780-75785307	2.01328	0.00485	12.7669	51.54
SLC22A1	chr6:160542862-160579750	2.01295	1	0.0313678	0.126603
MAN1C1	chr1:25943300-26112786	2.0121	0.0049	4.1072	16.5672
LINC00538	chr1:213993128-214161044	2.00968	0.514	0.153746	0.619123
HTR2B	chr2:231921577-232037540	2.0085	1	0.0205526	0.0826964
MANSC4	chr12:27915598-27924209	2.00508	1	0.0410036	0.164593
NCAPH	chr2:97001478-97042833	-2.00351	0.00325	17.4116	4.34233
FAM83D	chr20:37554954-37581703	-2.0043	0.02385	9.0469	2.255
THEG	chr19:360754-376013	-2.00481	1	0.199334	0.0496677
COTL1	chr16:84599203-84651702	-2.00555	0.0018	80.764	20.1135
GPR63	chr6:97241997-97285389	-2.00614	0.0804	4.19758	1.04493
TBR1	chr2:162272619-162281573	-2.00741	1	0.126918	0.0315667
CLIC5	chr6:45866189-46048085	-2.01052	0.04495	0.549864	0.136468
LOC101929723	chr2:42158738-42160863	-2.0107	0.17545	2.2055	0.547302
BIRC5	chr17:76210276-76221716	-2.012	0.0029	66.1069	16.3898
KIF2C	chr1:45205489-45233438	-2.01923	0.0018	43.1294	10.6396
EPN2-AS1	chr17:19140689-19240028	-2.02188	0.4716	0.499432	0.122979
IQCA1	chr2:237073985-237416178	-2.02255	0.22295	3.26017	0.802402
TK1	chr17:76170159-76183285	-2.02643	0.00545	39.3279	9.65347
FAM64A	chr17:6347732-6459877	-2.02931	0.00335	69.6701	17.0672
SRD5A3-AS1	chr4:56212387-56251747	-2.02941	0.5654	0.70571	0.172867
IL4R	chr16:27325229-27376099	-2.0296	1	0.0747326	0.0183038
KCNQ1	chr11:2466220-2870340	-2.03311	0.5171	0.5101	0.124632
LOC102724508	chr17:45330648-45518677	-2.03314	1	0.397784	0.0971879
HMCN1	chr1:185703682-186446655	-2.03634	1	0.00788192	0.00192146
KIFC1	chr6:33359312-33377699	-2.03675	0.00295	36.5963	8.91895
FANCB	chrX:14814260-14891307	-2.0407	0.06625	4.09378	0.994976
DSCC1	chr8:120846180-120868170	-2.04238	0.01655	12.56	3.0491
LPAR1	chr9:113635577-113800781	-2.04299	0.0147	10.1817	2.4707
PTTG1	chr5:159848813-159855751	-2.04349	0.00185	150.966	36.6208
FAM46C	chr1:118148603-118171011	-2.05021	1	0.0624933	0.0150889
GINS1	chr20:25388322-25429191	-2.05081	0.00255	42.9528	10.3666
FAM72C	chr1:143896451-144053579	-2.05233	0.2542	4.31362	1.03999
LMNB1	chr5:126112314-126172712	-2.05436	0.0007	128.787	31.0061
NMU	chr4:56461395-56502865	-2.0548	0.0658	5.81867	1.40045
PBK	chr8:27666462-27695698	-2.05885	0.00155	75.0612	18.0152
JPH1	chr8:75146938-75233562	-2.05969	1	0.30549	0.0732772
SLC22A18AS	chr11:2909326-2946476	-2.06114	1	0.196269	0.0470313
LOC100130476	chr6:138144806-138204451	-2.06286	0.3503	3.86967	0.926169
HMGB4	chr1:33979598-34631443	-2.06296	1	0.0690481	0.0165249
ABCC6P1	chr16:18582569-18609607	-2.06379	1	0.0648542	0.0155123
DCST1	chr1:154991002-155042029	-2.06692	1	0.269823	0.0643985
APOBEC3A	chr22:39353526-39394225	-2.06753	0.01165	12.9508	3.08964
DEPDC1B	chr5:59892738-59995993	-2.06767	0.0101	12.7761	3.04769
PDE7B	chr6:136172833-136516709	-2.07066	0.0188	4.21111	1.00246
UBE2C	chr20:44441214-44445596	-2.07623	0.0011	208.137	49.3564
FADS2	chr11:61567096-61634826	-2.07663	0.4124	32.9897	7.8208
LOC101929760	chr22:31721789-31742249	-2.07754	0.4977	0.58362	0.13827
E2F1	chr20:32263291-32274210	-2.07852	0.00245	31.8049	7.53005
POU3F1	chr1:38509522-38512450	-2.07983	0.0333	4.92355	1.16463
KIAA1644	chr22:44639406-44727548	-2.08172	0.01675	3.19664	0.75515
COL26A1	chr7:101006100-101202304	-2.0833	0.01945	5.66542	1.33689
PMS2P5	chr7:74601103-74988276	-2.08481	1	0.143686	0.0338708
SERPINI1	chr3:167453431-167543357	-2.08739	0.00395	47.7913	11.2456
LRP8	chr1:53692563-53793821	-2.08769	0.00795	27.5878	6.49026
GS1-24F4.2	chr8:6662467-6713759	-2.08804	0.3491	2.34551	0.551664
KCNK2	chr1:215178884-215410436	-2.08883	1	0.359153	0.0844264
MPV17L	chr16:15489610-15503543	-2.09012	1	0.107706	0.0252958
CYP51A1	chr7:91569837-91764059	-2.09042	0.0185	141.663	33.2642
CD74	chr5:149781199-149792499	-2.09213	0.0157	10.8768	2.55099
NTRK1	chr1:156776034-156851642	-2.09523	1	0.130735	0.0305959
ZNF556	chr19:2867332-2878501	-2.09542	1	0.0923729	0.0216153
CLSPN	chr1:36186212-36235586	-2.09871	0.00325	9.7336	2.27248
LOC101927817	chr16:89333910-89556998	-2.10272	1	0.080404	0.0187195
RAPSN	chr11:47459307-47470730	-2.10513	1	0.0990746	0.0230279
DIAPH3	chr13:60239720-60738119	-2.10659	0.0061	13.7092	3.1832
SLC35F3	chr1:234040678-234460262	-2.1088	1	0.135268	0.0313605
TMCC3	chr12:94960899-95044324	-2.10931	0.08655	0.989586	0.229344
CDC45	chr22:19467348-19508135	-2.10946	0.0192	9.11274	2.11173
PTPRM	chr18:7567313-8406859	-2.11303	1	0.0258987	0.00598679
GABRD	chr1:1950767-1962192	-2.11313	1	0.329442	0.0761486
KIT	chr4:55524094-55606881	-2.11483	1	0.105524	0.0243625
RMI2	chr16:11439310-11445617	-2.11737	0.01495	18.4092	4.24272
LOC101927502	chr9:84304627-84391814	-2.1185	1	0.279868	0.0644498
SLC5A4	chr22:32614462-32651318	-2.11944	1	0.093122	0.0214308
KIAA0101	chr15:64655347-64679886	-2.12218	0.0089	56.3653	12.9471
BMP6	chr6:7727010-8102828	-2.12438	1	0.0629428	0.0144359
RAPGEF5	chr7:22157907-22396533	-2.12527	0.0113	5.5419	1.27025
ASPM	chr1:197053256-197115824	-2.12621	0.00155	40.3557	9.24385
LRR1	chr14:50063958-50081457	-2.12717	0.007	36.4496	8.34355
CDC25A	chr3:48198666-48229884	-2.12899	0.01345	5.93008	1.35573
ECSCR	chr5:138784244-138842320	-2.1311	1	0.233354	0.0532709
COL10A1	chr6:116421998-116566853	-2.13603	1	0.0896078	0.0203862
C14orf80	chr14:105956191-105968281	-2.13851	0.0157	30.7958	6.99416
PAQR9	chr3:142680073-142682178	-2.14973	0.07465	1.5633	0.352298
WIPF3	chr7:29846169-29956682	-2.15103	1	0.134509	0.030285
KLHL32	chr6:97372495-98156793	-2.15391	0.30455	1.3009	0.292316
RAPGEF3	chr12:48126970-48213763	-2.16007	0.0881	8.59779	1.92371
C1QTNF9B-AS1	chr13:24304327-24471641	-2.16203	1	0.242387	0.0541595
ADCY2	chr5:7396342-7830194	-2.16571	0.0094	4.95947	1.10533
MCIDAS	chr5:54513435-54523143	-2.16633	0.0387	4.43784	0.988648
NR4A1	chr12:52416615-52453291	-2.16988	0.0109	21.4147	4.75897
DEPDC1	chr1:68939834-69004310	-2.1711	0.0037	16.7721	3.7241
TNNI1	chr1:201372894-201390874	-2.17382	1	0.0254626	0.00564308
CHRNB4	chr15:78916635-78933587	-2.17468	1	0.0749854	0.0166086
CDKN3	chr14:54863672-54886934	-2.17479	0.00735	52.3921	11.6035
IRAK2	chr3:10206562-10285427	-2.18305	0.02505	4.42999	0.97553
CHRNA5	chr15:78857861-78913637	-2.18568	0.1344	4.83249	1.06223
LOC101930452	chr12:9520059-9600918	-2.19026	1	0.0877739	0.0192323
MRAP2	chr6:84743419-84800605	-2.19143	0.02555	6.25517	1.36947
NTRK2	chr9:87283372-87641985	-2.19363	1	0.0572112	0.0125064
LFNG	chr7:2552162-2568810	-2.1967	0.0004	72.6508	15.8477
MYCN	chr2:16076386-16087129	-2.20088	0.0517	2.66858	0.580432
GNG4	chr1:235710984-235814054	-2.20141	0.0011	16.5436	3.59701
MVD	chr16:88718341-88729539	-2.20146	0.0018	89.5818	19.4767
HIST1H2BH	chr6:26251835-26263143	-2.20579	0.04405	12.4728	2.70368
TFPI2	chr7:93514708-93520303	-2.20734	1	0.339867	0.0735926
HES2	chr1:6475293-6479979	-2.20951	1	0.0410584	0.00887717
EPB41L4B	chr9:111934253-112083244	-2.21139	1	0.121831	0.0263065
CDT1	chr16:88870185-88875666	-2.21247	0.00585	15.9048	3.43169
B3GNT5	chr3:182895791-183146057	-2.21278	0.0017	33.5971	7.24752
SVEP1	chr9:113127528-113342160	-2.21336	0.0093	1.95623	0.421826
PTX3	chr3:156977531-157221415	-2.21514	0.00325	33.5641	7.22853
AKAP7	chr6:131456723-131604675	-2.21922	0.00605	27.3153	5.86616
MBP	chr18:74690788-74844774	-2.22318	1	0.0866834	0.0185649
ABCG4	chr11:119019749-119033374	-2.22408	1	0.0493145	0.010555
SOWAHB	chr4:77816081-77819002	-2.22913	1	0.186513	0.0397809
PAPSS2	chr10:89419475-89507462	-2.23592	1	0.10447	0.0221774
IPO9-AS1	chr1:201507984-201853688	-2.23755	1	0.348815	0.0739647
HIST1H3G	chr6:26271145-26271612	-2.23931	0.3893	0.723487	0.153225
ORC1	chr1:52838500-52870143	-2.24285	0.0105	6.69213	1.41383
RAB3B	chr1:52373627-52456436	-2.24459	0.025	0.609274	0.128566
XIRP1	chr3:39224705-39234085	-2.24534	1	0.0223446	0.00471259
GFI1	chr1:92940317-92952433	-2.24614	0.1406	0.432497	0.0911652
CENPH	chr5:68485374-68506184	-2.24641	0.00535	37.2593	7.85232
MPPED2	chr11:30406039-30607930	-2.24783	0.07855	2.43024	0.511664
HMGCR	chr5:74632992-74660070	-2.24829	0.00065	94.4414	19.8774
SLITRK2	chrX:144899346-144907360	-2.24922	0.06515	1.31943	0.277525
CA9	chr9:35673914-35681154	-2.25145	0.05655	3.69059	0.775072
GRM2	chr3:51741080-51752625	-2.2534	0.179	0.568308	0.119191
FCRLA	chr1:161676761-161684142	-2.25351	0.03685	2.80903	0.589092
CNN1	chr19:11649578-11661138	-2.25441	1	0.0980234	0.0205439
CENPW	chr6:126660934-126804466	-2.26046	0.02025	20.0009	4.1743
GPRC5A	chr12:13043955-13066600	-2.26137	0.1378	0.610463	0.127327
CXCL14	chr5:134906370-134914969	-2.26245	0.057	3.78092	0.78801
STARD4	chr5:110831830-111353003	-2.26285	0.1323	42.5601	8.86781
KCNK7	chr11:65360325-65363467	-2.26441	1	0.353971	0.0736736
ARHGAP6	chrX:11155662-11683821	-2.26584	0.0855	0.732813	0.152373
LOC643201	chr5:175570087-175626298	-2.26593	1	0.0747479	0.0155413
ERCC6L	chrX:71401525-71483814	-2.26619	0.0534	5.06352	1.0526
KIRREL3	chr11:126293395-126870766	-2.26678	1	0.0425958	0.00885111
PMCH	chr12:102513955-102591614	-2.2694	0.51365	2.21486	0.459398
LINC01024	chr5:139481934-139490050	-2.27246	0.5561	1.014	0.209875
CXCL12	chr10:44865600-44880545	-2.27408	0.02175	4.72233	0.976313
C2orf48	chr2:10281976-10350942	-2.27524	0.0695	5.3955	1.1146
IER2	chr19:13261281-13265718	-2.28022	0.00045	78.9386	16.2508
ALDOC	chr17:26900132-26903951	-2.28112	0.05145	2.58428	0.531683
SLC30A3	chr2:27477439-27485960	-2.28554	0.1845	0.435897	0.089406
UBE2T	chr1:202300784-202311094	-2.28588	0.0053	65.7134	13.4752
SLC8A1	chr2:40144773-40739575	-2.28594	0.0032	9.4994	1.94786
RGS3	chr9:116207008-116360023	-2.28681	0.0005	168.781	34.5881
ENDOU	chr12:48103517-48119355	-2.28865	1	0.305163	0.0624566
LBX1	chr10:102985965-103000726	-2.28896	0.21895	2.76696	0.566183
FBLN2	chr3:13590624-13679922	-2.2909	1	0.0413453	0.00844885
TRPC3	chr4:122800182-122872909	-2.29132	1	0.193298	0.0394884
MPZ	chr1:161274524-161279762	-2.29216	0.12745	1.17797	0.240505
SLC29A1	chr6:44187241-44201888	-2.29374	0.01295	9.93932	2.02708
ANKRD20A2	chr9:43089971-43133544	-2.29484	1	0.0552638	0.0112622
TYMS	chr18:596997-712662	-2.29843	0.04245	73.3596	14.9129
HAPLN3	chr15:89420518-89438770	-2.29994	0.1181	1.19384	0.242434
MVK	chr12:110011499-110035071	-2.30223	0.00695	27.3014	5.53536
LOC100505921	chr7:7989469-8128709	-2.30235	1	0.359215	0.0728249
LDLR	chr19:11200037-11244519	-2.30407	0.0003	62.2019	12.5954
ARHGAP19	chr10:98757794-99052430	-2.30876	0.0003	30.689	6.19408
B4GALT1-AS1	chr9:33110638-33179981	-2.31891	1	0.228681	0.0458319
MET	chr7:116312458-116438440	-2.3237	1	0.0306281	0.0061181
ANK1	chr8:41510743-41754280	-2.3257	1	0.0569539	0.011361
KLF11	chr2:10183681-10195586	-2.33176	1	0.245492	0.0487649
SGOL1	chr3:20202084-20227919	-2.33792	0.0192	9.46848	1.87282
CDH19	chr18:64168423-64271375	-2.3421	0.051	0.472967	0.0932802
ARHGAP29	chr1:94634462-94703307	-2.34316	0.00615	5.51766	1.08741
KCNQ3	chr8:133133104-133493004	-2.34435	1	0.0186987	0.00368206
TAF7L	chrX:100523240-100548059	-2.35126	1	0.0829237	0.016251
ZBTB8B	chr1:32930657-32953459	-2.3588	0.04175	0.895398	0.17456
HLA-DRB1	chr6:32546546-32557613	-2.36679	1	0.30546	0.0592216
SLC16A10	chr6:111408780-111544606	-2.36809	1	0.098615	0.0191019
KLHL14	chr18:30252633-30352974	-2.37208	0.02115	3.08344	0.595619
RBMS3-AS3	chr3:29305684-29322430	-2.37302	1	0.280822	0.0542103
G6PC2	chr2:169727297-169769834	-2.37314	1	0.25289	0.0488142
DDAH1	chr1:85784167-86044046	-2.37356	0.0017	21.3417	4.11828
MND1	chr4:154265800-154336247	-2.37868	0.00685	19.1452	3.68134
RUSC1-AS1	chr1:155278538-155300909	-2.38832	0.0299	23.0665	4.40583
SCD	chr10:102106771-102124588	-2.39097	0.00865	508.152	96.8816
GNAS-AS1	chr20:57393972-57486250	-2.39172	0.43385	0.41274	0.0786498
WNT5A	chr3:55499742-55521670	-2.39272	0.0025	10.3083	1.96294
MCM10	chr10:13203553-13253104	-2.39336	0.0026	9.27724	1.76582
TM4SF1	chr3:149086804-149104370	-2.3953	0.0085	21.8634	4.15587
LMCD1-AS1	chr3:8262833-8543344	-2.39634	1	0.0987485	0.0187569
FOXC2	chr16:86600856-86602537	-2.39681	1	0.165306	0.031389
LINC00618	chr14:97409342-97411731	-2.40186	0.2867	2.11467	0.400139
SHISA8	chr22:42305538-42310671	-2.4019	0.099	3.55503	0.672666
HIST1H1E	chr6:26156558-26157343	-2.40524	0.19645	0.961471	0.181504
CCDC162P	chr6:109615472-109650303	-2.41029	0.2	2.52022	0.474101
PCDH12	chr5:141302712-141339490	-2.41283	0.2163	2.81139	0.527944
AURKB	chr17:8108048-8113947	-2.41494	0.00175	51.4825	9.65364
LOC101060091	chr2:114588759-114719129	-2.41845	1	0.377247	0.0705665
CALHM2	chr10:105206542-105212162	-2.43023	1	0.240521	0.0446254
TBC1D4	chr13:75858799-76056250	-2.44122	0.00635	3.12249	0.574937
MAD2L1	chr4:120976800-120988017	-2.44315	0.00715	26.794	4.92692
PPP1R14C	chr6:150464187-150571528	-2.45437	0.00645	15.3141	2.79415
A4GALT	chr22:43088126-43116876	-2.45705	0.10915	1.23716	0.22531
LOC100129940	chr12:66151799-66360071	-2.46016	1	0.234064	0.0425356
TNFAIP6	chr2:152194341-152236562	-2.46029	0.0063	26.9208	4.89177
EAF2	chr3:121554033-121605373	-2.46243	0.29195	0.417874	0.0758195
NSG1	chr4:4387982-4543775	-2.46428	0.0559	15.3886	2.78854
RFPL4A	chr19:56270506-56274541	-2.4646	0.29655	0.441981	0.0800731
NFATC2	chr20:50003493-50179370	-2.48694	1	0.31357	0.055936
CORO2A	chr9:100883256-100954956	-2.48975	0.04065	0.602469	0.107262
PRRT3-AS1	chr3:9987225-9996471	-2.49112	0.5207	0.492642	0.0876254
VASH2	chr1:213123886-213164927	-2.49435	0.0342	2.76474	0.49066
ASPDH	chr19:51014856-51017947	-2.49612	1	0.301025	0.0533577
RGCC	chr13:42031541-42045013	-2.50217	1	0.252494	0.0445679
MATN3	chr2:20189964-20212455	-2.50309	0.00455	10.7821	1.90194
RPS6KA1	chr1:26856248-26901520	-2.50855	0.0092	6.46125	1.13545
P2RY12	chr3:150803487-151176497	-2.50863	1	0.131732	0.0231482
LINC01314	chr15:80487820-80544603	-2.51864	0.0057	2.41741	0.421854
MAP3K9	chr14:71189242-71275888	-2.51953	1	0.0424199	0.007398
LINC01096	chr4:13547699-13549448	-2.52511	1	0.28521	0.0495486
LOC100133920	chr9:69651360-69664949	-2.52702	1	0.281436	0.0488283
UNC5C	chr4:96083655-96470399	-2.52949	0.0006	9.80551	1.69831
XKR5	chr8:6662467-6713759	-2.52981	0.0049	4.71842	0.817049
FGD5	chr3:14860468-14976072	-2.53085	1	0.0308913	0.00534534
TLR10	chr4:38773859-38784611	-2.53613	1	0.0739159	0.0127434
RET	chr10:43572516-43625797	-2.54495	0.00355	15.5045	2.65674
CD5	chr11:60869929-60895323	-2.54575	1	0.0662969	0.0113539
MYB	chr6:135502452-135540311	-2.55132	0.0411	0.535544	0.0913635
ANKRD18DP	chr3:197784403-197807606	-2.55317	0.0752	0.562266	0.0957993
FAM131C	chr1:16384263-16400127	-2.5545	0.11295	1.06193	0.180766
KCNIP1	chr5:169780490-170163637	-2.56889	0.0953	0.408529	0.0688507
MYCNOS	chr2:16076386-16087129	-2.57154	1	0.400191	0.0673221
ACAN	chr15:89346673-89418585	-2.57448	1	0.105818	0.017765
ADAMTS18	chr16:77316024-77469011	-2.57861	1	0.198933	0.0333019
CAMK4	chr5:110559946-110822163	-2.57915	0.03795	2.52852	0.423122
HMMR-AS1	chr5:162887516-162921064	-2.58333	0.51795	0.501929	0.0837495
SLC7A10	chr19:33685598-33716756	-2.58614	1	0.139888	0.0232958
TLR6	chr4:38825328-38858438	-2.59047	1	0.0438239	0.00727618
COL25A1	chr4:109731876-110223799	-2.59225	1	0.0594985	0.00986643
HSP90B2P	chr15:99791566-99927298	-2.59757	1	0.150626	0.0248858
HMGA2	chr12:66151799-66360071	-2.60902	0.00275	14.9387	2.44862
LOC101929059	chr19:57276689-57352121	-2.61116	0.19855	1.77204	0.290025
CFLAR	chr2:201979065-202041003	-2.62333	0.43645	2.17897	0.353631
PLS1	chr3:142315228-142432505	-2.63127	0.0275	1.78263	0.287721
CDKN1C	chr11:2904447-2906995	-2.63206	0.0438	6.23711	1.00613
GLCCI1	chr7:7989469-8128709	-2.6332	0.00035	68.6016	11.0576
IL31RA	chr5:55147206-55218682	-2.64298	1	0.0715631	0.0114571
SQLE	chr8:126010719-126034525	-2.64478	5e-05	107.349	17.1648
ABCA4	chr1:94458393-94586705	-2.65582	1	0.253748	0.0402644
BICC1	chr10:60272903-60588845	-2.65594	1	0.0714335	0.011334
THRB	chr3:24158644-24541502	-2.66351	0.00615	3.87958	0.612332
LAMA4	chr6:112427884-112575917	-2.66595	0.0001	25.794	4.06433
EXOC3L4	chr14:103566480-103576894	-2.66648	1	0.23128	0.0364291
ELOVL6	chr4:110970228-111120129	-2.67383	5e-05	57.1517	8.95623
PCAT19	chr19:41960073-42007176	-2.68022	1	0.200626	0.0313011
EGR1	chr5:137801180-137805004	-2.68366	0.00025	178.972	27.8562
IL1RAP	chr3:190231839-190374986	-2.6864	0.00345	6.90792	1.07315
NGFR	chr17:47572654-47651426	-2.69297	0.09135	0.67154	0.10385
DHCR7	chr11:71145456-71159477	-2.70137	0.00025	86.2519	13.261
PTPRN	chr2:220154344-220174295	-2.70925	0.24385	0.719797	0.110064
ADRB2	chr5:148206155-148208197	-2.71019	1	0.151295	0.0231194
ARHGDIB	chr12:15094949-15114562	-2.7107	1	0.189535	0.0289526
SLCO4A1	chr20:61273796-61303759	-2.71887	0.1444	2.95966	0.449553
LOC100506860	chr7:130562320-130794762	-2.74235	1	0.336165	0.050237
RIPPLY2	chr6:84562984-84567234	-2.74585	0.12305	2.73006	0.406994
IDI1	chr10:1064846-1102672	-2.75458	0.0003	90.6218	13.4283
GCNT4	chr5:74323288-74326724	-2.75545	1	0.184349	0.0273003
IGSF21	chr1:18434239-18704977	-2.75642	0.02665	2.76523	0.40923
HCG26	chr6:31439005-31440185	-2.77803	1	0.176069	0.0256691
TYMSOS	chr18:596997-712662	-2.78378	0.40535	4.25295	0.617575
C1QTNF2	chr5:159774774-159797687	-2.79163	0.02585	1.36718	0.197452
GPR182	chr12:57388354-57390469	-2.79839	1	0.204274	0.0293639
PRRT4	chr7:127990378-128001739	-2.79924	0.0237	1.24291	0.17856
ANKS1A	chr6:34857037-35059190	-2.80331	5e-05	41.2292	5.90642
DOCK10	chr2:225629806-225907330	-2.81056	0.0007	12.603	1.79643
MAP3K7CL	chr21:30449791-30548210	-2.81091	0.02785	2.31921	0.3305
C8orf46	chr8:67405490-67430759	-2.81117	0.0002	25.6642	3.65662
LPL	chr8:19796581-19824770	-2.8136	0.0063	3.59245	0.510993
ADAM19	chr5:156904266-157002831	-2.81833	5e-05	29.0256	4.1151
FGF1	chr5:141769367-142077635	-2.82793	0.2927	2.81883	0.396987
EHD4	chr15:42188846-42264857	-2.83069	0.00225	10.1759	1.43038
SFRP2	chr4:154701741-154710228	-2.83144	0.11625	0.817812	0.114896
CLUL1	chr18:596997-712662	-2.83397	0.37485	0.885172	0.124141
CREB3L1	chr11:46299188-46342972	-2.83788	0.0204	1.50764	0.210868
FGFBP3	chr10:93666344-93669258	-2.85923	0.00275	14.505	1.99895
LOC101927797	chr21:19933582-20132130	-2.86651	0.32195	0.45062	0.0617881
MSMO1	chr4:166248817-166264314	-2.89823	0.0001	97.4767	13.0751
MISP	chr19:751145-764318	-2.89972	1	0.0818577	0.0109687
CDS1	chr4:85504056-85572493	-2.90114	1	0.17368	0.0232498
CD34	chr1:208059882-208084683	-2.91491	0.0816	0.552541	0.0732639
DUSP6	chr12:89741601-89746636	-2.93499	5e-05	257.349	33.6512
ALDH1L1	chr3:125822403-125929011	-2.94136	1	0.0870007	0.0113263
HOTTIP	chr7:27240039-27246878	-2.95382	1	0.0713772	0.00921237
FDPS	chr1:155278538-155300909	-2.99591	0.0027	266.494	33.4062
PNPLA3	chr22:44319618-44347329	-3.00306	0.0018	13.2679	1.65497
EGR3	chr8:22545173-22550815	-3.01222	0.0248	2.4898	0.308599
HMX3	chr10:124895566-124897247	-3.03055	0.0757	2.9035	0.355332
KCNN4	chr19:44270684-44285409	-3.03754	0.07335	1.21008	0.147375
SP6	chr17:45922279-45933240	-3.05978	0.00045	15.1567	1.81769
MYBL1	chr8:67474409-67525480	-3.06731	0.00045	20.0402	2.39083
PRR18	chr6:166719167-166721871	-3.06866	0.11475	0.750775	0.0894853
ARHGAP8	chr22:45064426-45258664	-3.07068	0.01465	1.68234	0.200238
LOC100287225	chr18:48918411-49088839	-3.07389	1	0.259755	0.0308484
FDFT1	chr8:11653081-11696818	-3.07683	5e-05	288.822	34.2304
NKAIN1	chr1:31652591-31712734	-3.08059	0.00335	4.71815	0.557726
SH2D5	chr1:21046224-21059133	-3.09839	0.0616	0.725158	0.0846692
EFCAB5	chr17:27952956-28435470	-3.09842	1	0.139169	0.016249
FUT9	chr6:96463844-96663488	-3.10052	0.00095	3.37688	0.3937
NEUROD2	chr17:37760020-37764175	-3.12178	0.1472	0.430181	0.0494201
FAM65B	chr6:24804508-25042396	-3.1218	1	0.375636	0.0431532
LOC101926975	chr5:142091933-142145518	-3.13024	0.04985	2.00295	0.228756
TTC9B	chr19:40697366-40724306	-3.13647	0.4436	0.604918	0.0687899
TNFRSF1B	chr1:12226999-12269277	-3.13999	1	0.173304	0.0196598
DMRT1	chr9:841689-969090	-3.14204	1	0.210651	0.0238624
ARC	chr8:143692404-143695833	-3.14329	0.00035	27.3948	3.10058
ADRA1A	chr8:26605666-26722922	-3.15221	1	0.188747	0.0212309
ICOSLG	chr21:45642877-45660887	-3.15988	1	0.105611	0.0118165
BCL6B	chr17:6926368-6932961	-3.16544	1	0.109193	0.0121703
RCSD1	chr1:167599473-167675486	-3.1693	1	0.200083	0.0222411
ETV4	chr17:41605201-41623800	-3.17101	0.0006	45.7941	5.08442
DHCR24	chr1:55315299-55352921	-3.17133	5e-05	92.8197	10.3033
RASSF5	chr1:206680862-206762616	-3.17729	0.0054	6.62428	0.732286
CHRDL1	chrX:109917083-110039319	-3.18533	0.0009	10.1936	1.12059
AQP7P1	chr9:67270214-67292298	-3.19339	0.00805	2.92357	0.3196
TMEM233	chr12:120031263-120080720	-3.2119	0.07255	1.59769	0.17243
CSPG4	chr15:75966662-76005189	-3.24522	5e-05	148.871	15.7001
SERPINB10	chr18:61574934-61603303	-3.25562	0.02395	3.9311	0.411599
AGTR1	chr3:148415657-148460790	-3.25706	0.01565	3.69505	0.386498
THSD7B	chr2:137748461-138435287	-3.25763	1	0.0596166	0.00623339
SNORD89	chr2:101887715-101891599	-3.31015	0.1895	33.6049	3.38804
LOC101927572	chr19:36505400-36545664	-3.33997	0.42305	1.096	0.108237
HMGCS1	chr5:43287571-43313614	-3.35454	0.0001	231.234	22.6066
ADAMTS2	chr5:178537851-178772431	-3.36149	0.0805	0.947616	0.0921986
ITGA10	chr1:144146810-146467744	-3.36215	0.00265	8.64465	0.840697
PROKR1	chr2:68872953-68882708	-3.37612	0.29745	0.416561	0.0401205
PRSS12	chr4:119201192-119273922	-3.38799	1	0.0929477	0.00887873
CSTF3-AS1	chr11:33183202-33213142	-3.40405	1	0.275965	0.0260696
WISP1	chr8:134203118-134243932	-3.41979	0.0003	10.8766	1.01633
DYNC1I1	chr7:95401817-95739634	-3.43514	1	0.128672	0.0118961
CREG2	chr2:101962081-102003965	-3.43877	0.03575	3.15213	0.290691
RPH3A	chr12:113229548-113336684	-3.4583	5e-05	30.7808	2.80045
CYB5R2	chr11:7686325-7694821	-3.46318	0.2845	0.569183	0.0516097
INSIG1	chr7:155089485-155101945	-3.47432	5e-05	373.592	33.6142
TNNT1	chr19:55644065-55660722	-3.4773	1	0.280406	0.0251777
LGR5	chr12:71833549-71980088	-3.51143	0.03955	0.52314	0.0458747
KDR	chr4:55944425-55991762	-3.51221	5e-05	15.1892	1.33123
AQP7	chr9:33384947-33402517	-3.51582	1	0.340231	0.0297446
RAB33A	chrX:129305772-129318844	-3.53986	0.19685	0.735328	0.0632234
TNFAIP3	chr6:138144806-138204451	-3.54586	5e-05	68.6916	5.88157
ST6GAL1	chr3:186648314-186796341	-3.55838	0.05275	0.488785	0.0414894
EPHB6	chr7:142552775-142568847	-3.64786	1	0.341515	0.0272455
ACAT2	chr6:160181290-160210735	-3.65233	0.0305	109.371	8.69842
DEFB124	chr20:30053308-30072708	-3.67063	0.0887	13.6678	1.07332
GPR37	chr7:124385654-124406079	-3.67675	0.0742	0.79589	0.0622361
CPQ	chr8:97657454-98155731	-3.72204	0.25035	0.62063	0.0470314
IGFBPL1	chr9:38406524-38424444	-3.73728	0.00025	21.4619	1.60929
TIPARP-AS1	chr3:156389722-156424557	-3.77459	0.3925	0.851967	0.0622526
EMILIN3	chr20:39969559-39995498	-3.79425	0.001	5.95748	0.429417
FLJ33534	chr2:11236878-11272302	-3.81786	0.0123	2.05848	0.145968
CXCL9	chr4:76922622-76928641	-3.9055	1	0.275995	0.0184174
NPR1	chr1:153647779-153666468	-3.94061	5e-05	56.1898	3.65945
FLJ33534	chr2:11236878-11272302	-3.96086	0.01195	2.87971	0.184932
ACPP	chr3:132036210-132088058	-4.02043	0.00845	4.09812	0.252531
MIR941-1	chr20:62526454-62567384	-4.03427	0.33555	9.52613	0.581409
CD70	chr19:6585849-6591163	-4.07528	0.25145	0.919945	0.0545732
KCNA1	chr12:5019072-5027422	-4.13409	0.05555	0.562183	0.0320178
INTS3	chr1:153700536-153752633	-4.31703	0.00015	764.641	38.362
EBF2	chr8:25699245-25902640	-4.32879	0.0029	4.19917	0.208963
CDCP1	chr3:45123765-45187914	-4.38769	1	0.13276	0.00634223
PKDCC	chr2:42275160-42285668	-4.40983	5e-05	147.579	6.94278
MPPED1	chr22:43808019-43903619	-4.67104	0.1351	0.835289	0.032788
LHX6	chr9:124964855-124991163	-4.71252	0.00935	2.53369	0.0966372
C6orf223	chr6:43966608-43975158	-4.76425	0.02665	2.05844	0.0757453
PTH2R	chr2:209224568-209359231	-4.81549	0.2175	5.74605	0.204062
LGI2	chr4:25000470-25032414	-4.84465	5e-05	45.4967	1.58341
CXCL10	chr4:76932332-77033955	-4.979	0.2139	1.30673	0.0414339
ITIH6	chrX:54773834-54824769	-5.28943	0.0026	2.27926	0.0582796
AQP7P3	chr9:42844369-42894578	-5.809	0.04855	4.21762	0.0752287
WSCD2	chr12:108523510-108644313	-6.0844	0.05435	3.15934	0.0465596
NOS2	chr17:26083791-26127555	-6.1264	5e-05	61.5847	0.88154
COL2A1	chr12:48366747-48398285	-6.13374	0.20705	0.453948	0.00646495
PLA2G3	chr22:31530792-31536593	-7.24874	0.21455	2.03122	0.0133557
CMKLR1	chr12:108681820-108733094	-7.40599	0.1021	1.06929	0.00630478
