# Supplementary material for: Farnesyl diphosphate synthase is important for the maintenance of glioblastoma stemness
Source: Exp Mol Med. 2018 Oct 17;50(10):137. doi: 10.1038/s12276-018-0166-2 (PMC6193020; doi:10.1038/s12276-018-0166-2)
Supplement: Supplementary file 4 — Supplemetary Table S3 [file 12276_2018_166_MOESM4_ESM.xlsx]

## Sheet: DEGs
Gene ID	Transcript_ID	Gene_Symbol	No treated_FPKM	Treated_FPKM
100532737	NR_037853	ATP6V1G2-DDX39B	0.007832	34.9044
102466864	NR_106997	MIR6516	0.096008	3.05045
100303453	NR_028393,NR_028394,NR_028395,NR_028396,NR_028397,NR_028398,NR_028399,NR_028400	TSNAX-DISC1	0.080367	2.14868
677768	NR_003002	SCARNA13	0.122088	2.19785
401331	NR_024116	RASA4CP	0.271508	4.01097
2702	NM_005266,NM_181703	GJA5	0.178155	2.50879
6518	NM_001135585,NM_003039	SLC2A5	0.143415	1.5578
718	NM_000064	C3	0.191205	2.01406
90853	NM_001281987,NM_001281988,NM_144569	SPOCD1	0.199896	2.07549
100507055	NM_001195520	LRCOL1	0.12634	1.25288
102465252	NR_106761	MIR6506	0.969192	9.36677
12	NM_001085	SERPINA3	15.4632	135.312
1117	NM_001025197,NM_001025199,NM_004000	CHI3L2	0.653273	5.67992
3426	NM_000204,NM_001318057	CFI	2.04116	16.207
102465463	NR_106830	MIR6772	0.142097	1.09772
3671	NM_005545,NM_201526	ISLR	0.246448	1.87825
64220	NM_001142617,NM_001142618,NM_001142619,NM_001142620,NM_001199040,NM_001199041,NM_001199042,NM_022369	STRA6	16.26	121.887
183	NM_000029	AGT	78.2185	584.122
767558	NM_001128619	LUZP6	3.79428	26.9714
91522	NM_173465	COL23A1	0.237802	1.68798
717	NM_000063,NM_001145903,NM_001178063,NM_001282457,NM_001282458,NM_001282459	C2	0.1854	1.2881
100423031	NR_036207	MIR4321	0.148896	1.02368
2878	NM_002084	GPX3	6.44279	43.9859
10457	NM_001005340,NM_002510	GPNMB	0.688188	4.57059
1592	NM_000783,NM_057157	CYP26A1	0.846263	5.48367
55584	NM_017581	CHRNA9	0.434504	2.71394
677848	NR_004395	SNORD1A	0.198265	1.2292
84561	NM_001195483,NM_024628	SLC12A8	0.478509	2.94245
3687	NM_000887,NM_001286375	ITGAX	0.202933	1.20951
348	NM_000041,NM_001302688,NM_001302689,NM_001302690,NM_001302691	APOE	62.0943	365.511
1463	NM_004386	NCAN	3.32353	19.4451
1013	NM_004933	CDH15	0.483304	2.8156
10776	NM_001306191,NM_001306195,NM_001306196,NM_006628	ARPP19	7.70708	43.8223
64219	NM_001032396,NM_022368,NM_145119	PJA1	2.73945	15.5146
10900	NM_001144825,NM_001144826,NM_006695	RUNDC3A	0.323006	1.6882
5730	NM_000954	PTGDS	0.462471	2.41557
968	NM_001040059,NM_001251	CD68	1.74351	9.03138
9283	NM_004767	GPR37L1	0.284648	1.46881
54921	NM_001039690,NM_001040146,NR_033227	CHTF8	6.587	33.5167
54	NM_001111034,NM_001111035,NM_001111036,NM_001322023,NM_001611	ACP5	2.53468	12.8368
1747	NM_005220	DLX3	0.223326	1.12408
2246	NM_000800,NM_001144892,NM_001144934,NM_001144935,NM_001257205,NM_001257206,NM_001257207,NM_001257208,NM_001257209,NM_001257210,NM_001257211,NM_001257212,NM_033136,NM_033137	FGF1	3.42847	16.8026
92737	NM_139072	DNER	1.37681	6.74718
26152	NM_001290261,NM_015655	ZNF337	4.26829	20.3329
126520	NM_001243079	PLK5	0.211724	1.00852
100996928	NM_001244584	C7orf55-LUC7L2	0.405784	1.916
201294	NM_199242	UNC13D	0.328469	1.53003
101926925	NR_110626	LINC01358	0.477982	2.2199
10618	NM_001206840,NM_001206841,NM_001206844,NM_006464	TGOLN2	11.0867	51.1836
100137049	NM_001114633	PLA2G4B	2.15919	9.81545
684	NM_004335	BST2	4.21708	19.0494
10903	NM_001145862,NM_181873	MTMR11	0.378477	1.70343
80726	NM_001145304,NM_001145305,NM_025249	KIAA1683	0.434365	1.9455
169044	NM_152888	COL22A1	0.948139	4.22845
80818	NM_001077195,NM_030634	ZNF436	9.7206	43.0436
57509	NM_001001924,NM_001001925,NM_001001931,NM_001166393,NM_020749	MTUS1	0.252318	1.1172
406991	NR_029493	MIR21	0.540339	2.36602
4256	NM_000900,NM_001190839	MGP	2.89408	12.4814
80833	NM_014349,NM_030644,NM_145639,NM_145640,NM_145641,NM_145642	APOL3	0.4062	1.7061
6583	NM_003059	SLC22A4	1.41671	5.92037
253982	NM_181718	ASPHD1	0.606529	2.51909
202151	NM_001161429,NM_001323273,NM_001323274,NM_001323275,NM_001323276,NM_001323277,NM_001323278,NM_001323279,NM_001323280,NM_145000	RANBP3L	0.811892	3.35139
966	NM_000611,NM_001127223,NM_001127225,NM_001127226,NM_001127227,NM_203329,NM_203330,NM_203331	CD59	11.5161	47.4908
221416	NM_001171992,NM_001324369,NM_153246	C6orf223	0.482565	1.97027
5920	NM_004585	RARRES3	7.8673	31.8397
105221694	NR_130765,NR_130766	BISPR	0.26544	1.07265
6469	NM_000193,NM_001310462,NR_132318,NR_132319	SHH	3.46775	13.819
100302210	NR_031730	MIR1909	0.309144	1.23128
54103	NM_017439	GSAP	0.593863	2.36425
2259	NM_001321931,NM_001321932,NM_001321933,NM_001321934,NM_001321935,NM_001321936,NM_001321937,NM_001321938,NM_001321939,NM_001321940,NM_001321941,NM_001321942,NM_001321943,NM_001321944,NM_001321945,NM_001321946,NM_001321947,NM_001321948,NM_001321949,NM_004115,NM_175929	FGF14	0.726888	2.85191
148398	NM_152486	SAMD11	4.28164	16.6953
58189	NM_001282466,NM_001282467,NM_021197	WFDC1	0.394912	1.53524
641700	NM_001077693,NM_001293739,NR_121659	ECSCR	0.321114	1.23721
1116	NM_001276	CHI3L1	352.62	1344.83
100750246	NR_047116	HIF1A-AS1	0.393913	1.47555
255061	NM_001077503,NM_001077504,NM_001077505,NM_001077506,NM_170685	TAC4	0.487998	1.82506
825	NM_000070,NM_024344,NM_173087,NM_173088,NM_173089,NM_173090	CAPN3	0.40411	1.4942
8542	NM_001136540,NM_001136541,NM_003661,NM_145343	APOL1	0.61754	2.27969
10769	NM_001252226,NM_006622	PLK2	0.755526	2.78492
22835	NM_001320666,NM_001320667,NM_001320668,NM_001320669,NM_001320670,NM_001320671,NM_014898	ZFP30	1.75493	6.43741
23475	NM_001318249,NM_001318250,NM_014298,NR_134536	QPRT	0.378834	1.38646
102466982	NR_106787	MIR6729	0.667006	2.43066
731223	NR_038421	LINC01220	0.279513	1.00999
9518	NM_004864	GDF15	11.9391	42.9497
51282	NM_016558,NM_033630	SCAND1	10.2826	36.9579
1114	NM_001819	CHGB	0.387632	1.38597
145501	NM_182509,NM_199296	ISM2	0.434109	1.5513
340061	NM_001301738,NM_198282	TMEM173	0.60174	2.1428
441631	NM_001080509	TSPAN11	3.94699	14.0445
5208	NM_001018053,NM_006212	PFKFB2	0.804564	2.84716
26470	NM_001114099,NM_001114100,NM_001243332,NM_001243333,NM_012410,NM_201575	SEZ6L2	2.5808	9.0748
146556	NM_001098514,NM_152459	C16orf89	0.289577	1.01558
58473	NM_001130033,NM_001130034,NM_001130035,NM_001130036,NM_021200	PLEKHB1	1.64586	5.77113
64080	NM_001287580,NM_022128	RBKS	0.33045	1.14628
170679	NM_014068	PSORS1C1	0.390519	1.3452
3572	NM_001190981,NM_002184,NM_175767,NR_120480	IL6ST	7.16059	24.3566
816	NM_001220,NM_001293170,NM_172078,NM_172079,NM_172080,NM_172081,NM_172082,NM_172083,NM_172084	CAMK2B	0.534184	1.81653
7079	NM_003256	TIMP4	1.24646	4.22323
54453	NM_001242581,NM_018993	RIN2	0.925153	3.10076
26231	NM_001004055,NM_012163	LRRC29	0.460047	1.54164
3486	NM_000598,NM_001013398	IGFBP3	49.3749	163.671
677823	NR_002974	SNORA80E	0.378907	1.25474
720	NM_001252204,NM_007293	C4A	6.01789	19.912
5348	NM_001278717,NM_001278718,NM_005031,NM_021902	FXYD1	1.51676	5.01825
4681	NM_001204084,NM_001204085,NM_001204086,NM_001278164,NM_001278165,NM_001278166,NM_005380,NM_182744	NBL1	0.313605	1.03198
692058	NR_003031	SNORD11	0.56716	1.862
9849	NM_001278524,NM_001278525,NM_001278526,NM_014803	ZNF518A	0.744985	2.43485
84525	NM_001145459,NM_001145460,NM_032495,NM_139211,NM_139212	HOPX	0.372442	1.20814
631	NM_001161705,NM_001195,NM_001278606,NM_001278607,NM_001278608	BFSP1	0.568333	1.8418
4192	NM_001012333,NM_001012334,NM_001270550,NM_001270551,NM_001270552,NM_002391,NR_073039	MDK	0.320602	1.03638
4608	NM_004997	MYBPH	0.419243	1.35247
721	NM_001002029	C4B	5.91334	18.9913
6817	NM_001055,NM_177529,NM_177530,NM_177534,NM_177536	SULT1A1	0.479068	1.53325
23632	NM_012113	CA14	0.463644	1.47984
716	NM_001734,NM_201442	C1S	0.404365	1.2861
441869	NM_001145210,NM_001243535,NM_001243536	ANKRD65	0.420331	1.33454
3422	NM_001317955,NM_001317956,NM_001317957,NM_004508,NR_134300,NR_134301	IDI1	14.3187	45.4511
100506885	NR_134649,NR_134650,NR_134651	LOC100506885	0.374534	1.18643
55022	NM_001100818,NM_017933	PID1	0.438511	1.38579
102466733	NR_106836	MIR6778	0.476859	1.50545
23643	NM_001195797,NM_015364	LY96	2.51347	7.92101
105374952	NR_134616,NR_134618	LOC105374952	0.327799	1.03121
10786	NM_001098486,NM_006632	SLC17A3	0.460364	1.44592
6414	NM_001085486,NM_001093726,NM_005410	SEPP1	0.353296	1.10935
6529	NM_003042	SLC6A1	1.22988	3.85525
100130417	NR_026874,NR_122045	LOC100130417	1.45454	4.54801
162394	NM_144975	SLFN5	0.777137	2.41628
100507194	NR_038295,NR_038296	LOC100507194	0.8676	2.6765
2134	NM_004455	EXTL1	0.693681	2.12908
1396	NM_001311	CRIP1	0.389898	1.19429
84981	NR_028502,NR_028503,NR_028504,NR_028505	MIR22HG	1.37566	4.18623
2635	NM_001319179,NM_001319180,NM_001319181,NM_018284,NR_135007	GBP3	0.923377	2.80971
149478	NM_001136537	BTBD19	0.369116	1.11976
80975	NM_001288749,NM_001288750,NM_001288751,NM_001288752,NM_030770,NR_110046,NR_110047	TMPRSS5	4.65418	14.0822
1520	NM_001199739,NM_004079	CTSS	0.469742	1.42097
23017	NM_012306	FAIM2	0.962791	2.90901
692094	NM_001044264	MSMP	22.3612	67.167
79716	NM_001204872,NM_001204873,NM_024663	NPEPL1	0.594202	1.781
201501	NM_001039360,NM_001318841	ZBTB7C	0.514321	1.54157
3140	NM_001194999,NM_001195000,NM_001195035,NM_001310213,NM_001531	MR1	0.606337	1.8146
100847010	NR_049844	MIR5581	1.03031	3.08221
163175	NM_139284	LGI4	0.780993	2.33422
113675	NM_001304993,NM_138432	SDSL	4.91242	14.5776
102465529	NR_106938	MIR6878	0.512032	1.51205
84824	NM_001184866,NM_001184867,NM_001184870,NM_001184871,NM_001184872,NM_001184873,NM_032738	FCRLA	1.33357	3.9291
66004	NM_023946,NM_177457,NM_177458,NM_177476,NM_177477	LYNX1	2.06164	6.06219
54507	NM_001288607,NM_001288608,NM_019032,NM_025008	ADAMTSL4	0.713516	2.09746
84803	NM_001256421,NM_001256422,NM_032717	GPAT3	0.866869	2.54348
9806	NM_001134434,NM_001244950,NM_014767	SPOCK2	3.0608	8.89937
4861	NM_001321086,NM_002517	NPAS1	1.46352	4.25134
54704	NM_001161779,NM_001161780,NM_001161781,NM_018444	PDP1	4.84048	14.0485
5176	NM_002615	SERPINF1	0.499279	1.44461
90293	NM_001168299,NM_001168300,NM_001168301,NM_001168302,NM_001168303,NM_033495	KLHL13	2.03162	5.8657
10282	NM_001317739,NM_005868,NR_133908,NR_133909	BET1	4.22597	12.1199
64411	NM_022481	ARAP3	0.394068	1.12695
249	NM_000478,NM_001127501,NM_001177520	ALPL	0.792708	2.25788
6462	NM_001040,NM_001146279,NM_001146280,NM_001146281,NM_001289113,NM_001289114,NM_001289115,NM_001289116	SHBG	0.605565	1.72441
25805	NM_012342	BAMBI	0.482213	1.36882
375189	NM_199346	PFN4	0.408354	1.15467
8605	NM_001159322,NM_001159323,NM_003706	PLA2G4C	0.8412	2.36675
102724814	NR_110555	LOC102724814	3.07668	8.64311
5270	NM_001136528,NM_001136530,NM_006216,NR_073116	SERPINE2	16.3825	45.8907
8353	NM_003532	HIST1H3E	2.51627	7.0292
503693	NR_024061	LOH12CR2	0.840003	2.33674
64377	NM_001127895,NM_001127896,NM_022467	CHST8	1.46201	4.05973
255104	NM_181719	TMCO4	0.801382	2.21864
100129722	NR_038389	C9orf173-AS1	0.384738	1.06073
26801	NR_002745	SNORD48	2.36713	6.48977
196410	NM_152637	METTL7B	25.1937	68.83
9935	NM_005461	MAFB	0.56592	1.54592
1959	NM_000399,NM_001136177,NM_001136178,NM_001136179,NM_001321037	EGR2	3.03716	8.28192
6094	NM_000327	ROM1	4.05961	11.047
26814	NR_000017	SNORD36B	0.870683	2.3681
7052	NM_001323316,NM_001323317,NM_001323318,NM_004613,NM_198951	TGM2	2.49519	6.75686
93953	NM_052957	ACRC	0.381498	1.0327
5349	NM_001136007,NM_001136008,NM_001136009,NM_001136010,NM_001136011,NM_001136012,NM_005971,NM_021910	FXYD3	0.966938	2.61391
4056	NM_145867	LTC4S	0.543978	1.46993
102465508	NR_106902	MIR6843	1.4236	3.84102
8528	NM_003649,NM_004032	DDO	1.74513	4.70291
10677	NM_006576	AVIL	0.379428	1.02192
90427	NM_001003940,NM_001003942,NM_001003943,NM_033503	BMF	0.42916	1.15467
9961	NM_001293204,NM_001293205,NM_005115,NM_017458	MVP	5.23327	14.0426
284021	NM_001085423,NM_001291316,NM_001291317	MILR1	0.516953	1.3866
79081	NM_024099	LBHD1	2.559	6.84158
654433	NR_015377,NR_047570	PAX8-AS1	0.597727	1.58695
100127888	NR_024470	SLCO4A1-AS1	0.481326	1.27317
101929733	NR_110575	LOC101929733	0.496684	1.31327
102724312	NR_125994,NR_125995,NR_125996	LOC102724312	0.603343	1.59458
8724	NM_001300928,NM_001300929,NM_003795,NM_152827	SNX3	31.7616	83.9193
486	NM_001680,NM_021603	FXYD2	0.771213	2.03253
84875	NM_001317895,NM_032789,NR_134234	PARP10	2.1067	5.54553
100129518	NR_037166	LOC100129518	0.394755	1.03842
4091	NM_005585,NR_027654	SMAD6	0.759526	1.99482
221091	NM_203422	LRRN4CL	0.783497	2.05095
23015	NM_181077,NR_027409	GOLGA8A	7.07768	18.5137
10581	NM_006435	IFITM2	8.65911	22.6269
440584	NR_033967	SLC2A1-AS1	0.440723	1.15157
401052	NM_001008737	LOC401052	0.598774	1.56418
124935	NM_001284498,NM_001284499,NM_001321364,NM_001321365,NM_152346	SLC43A2	1.86052	4.84896
440270	NM_001023567,NR_027410	GOLGA8B	6.70096	17.461
5973	NM_002910	RENBP	1.46555	3.81557
90226	NM_033199	UCN2	3.11937	8.09843
90634	NM_001079691,NM_001286459,NM_001286460,NM_001286461,NM_052818	N4BP2L1	1.31367	3.40802
1519	NM_001334	CTSO	1.23123	3.18976
6446	NM_001143676,NM_001143677,NM_001143678,NM_001291995,NM_005627	SGK1	1.46762	3.79376
6840	NM_001323599,NM_001323600,NM_003174,NM_021738	SVIL	4.79893	12.3363
124989	NM_001195192,NM_152347	EFCAB13	2.79921	7.18936
55959	NM_001161841,NM_018837,NM_198596	SULF2	7.73451	19.821
8424	NM_003986	BBOX1	0.914101	2.34241
8620	NM_001320296,NM_003717	NPFF	1.46324	3.74558
100616150	NR_039871	MIR4720	0.620354	1.58677
388336	NM_001173461,NM_001173462,NM_207386	SHISA6	3.18096	8.11791
5959	NM_001199771,NM_002905	RDH5	3.29583	8.39332
100506516	NR_108081	LINC01176	1.17139	2.9808
105372483	NR_136527	LOC105372483	0.504409	1.2811
80270	NM_001142777,NM_001142778,NM_025193	HSD3B7	2.09357	5.31461
130535	NM_001321547,NM_001321548,NM_001321550,NM_152387	KCTD18	2.46092	6.23096
5354	NM_000533,NM_001128834,NM_001305004,NM_199478	PLP1	0.639519	1.6184
3730	NM_000216	ANOS1	0.511881	1.29095
55281	NM_018295	TMEM140	1.12868	2.84025
3914	NM_000228,NM_001017402,NM_001127641	LAMB3	0.94034	2.36279
5260	NM_001258459,NM_001258460,NM_006213,NR_047689	PHKG1	1.62817	4.08948
650	NM_001200	BMP2	1.90178	4.77567
5521	NM_001271899,NM_001271900,NM_001271948,NM_181674,NM_181675,NM_181676,NM_181677,NM_181678,NR_073526,NR_073527	PPP2R2B	1.02658	2.56819
66035	NM_001024938,NM_001024939,NM_001282864,NM_030807,NR_104247,NR_104248	SLC2A11	1.81877	4.54854
4147	NM_001317748,NM_002380,NM_030583	MATN2	24.4912	61.2265
3433	NM_001547	IFIT2	12.2978	30.6942
6747	NM_001308197,NM_001308204,NM_001308205,NM_007107	SSR3	9.50291	23.6982
81831	NM_001201477,NM_018092	NETO2	17.2229	42.8969
100500865	NR_037500	MIR3936	0.603948	1.50401
9127	NM_001159554,NM_005446	P2RX6	0.663732	1.64802
9547	NM_004887	CXCL14	11.3506	28.1631
57491	NM_001242412,NM_020731	AHRR	1.35964	3.37298
84074	NM_032134,NR_130649	QRICH2	1.04763	2.59431
90246	NR_026954	LOC90246	0.465172	1.14859
3976	NM_001257135,NM_002309	LIF	1.92283	4.74532
115399	NM_198075	LRRC56	0.581875	1.43473
8771	NM_003823	TNFRSF6B	0.793916	1.9496
221	NM_000694,NM_001030010,NM_001161473,NM_001290058,NM_001290059	ALDH3B1	1.79772	4.41445
100506076	NR_103732,NR_103733	LOC100506076	3.25552	7.98005
56937	NM_001255976,NM_020182,NM_199169,NM_199170,NM_199171	PMEPA1	20.1987	49.1615
2354	NM_001114171,NM_006732	FOSB	0.442399	1.07613
5794	NM_001161440,NM_002842	PTPRH	0.914645	2.22394
4636	NM_002477	MYL5	4.56952	11.1044
55220	NM_001271863,NM_001271864,NM_001271865,NM_018203	KLHDC8A	39.6359	96.1783
26471	NM_001042483,NM_012385	NUPR1	11.6365	28.1824
50614	NM_001122636,NM_021808	GALNT9	0.754976	1.82759
105447645	NR_131188	LOC105447645	0.83061	2.00464
102723356	NR_125796,NR_125797	ZFPM2-AS1	4.0525	9.77051
8519	NM_003641	IFITM1	2.15753	5.20028
6948	NM_000355,NM_001184726	TCN2	0.665523	1.60044
100422832	NR_036159	MIR3191	0.581311	1.39702
10297	NM_005883	APC2	5.68716	13.611
6809	NM_001178040,NM_004177	STX3	2.12731	5.0896
23092	NM_001135608,NM_015071	ARHGAP26	1.88552	4.50857
7111	NM_001166116,NM_003275	TMOD1	0.619839	1.48069
649446	NR_024101	DLGAP1-AS1	1.98267	4.73299
7148	NM_019105,NM_032470	TNXB	0.615437	1.46738
442920	NR_029911	MIR196B	0.779109	1.85446
55733	NM_001122834,NM_001170564,NM_001170580,NM_001170587,NM_001170588,NM_018194	HHAT	0.970303	2.29756
4983	NM_002547	OPHN1	3.07928	7.2846
83547	NM_031430	RILP	0.898852	2.12535
84225	NM_001136046,NM_001267822,NM_032265	ZMYND15	1.07411	2.52226
6450	NM_001001713,NM_001317740,NM_001317741,NM_001317742,NM_007341	SH3BGR	1.27342	2.99018
4093	NM_001127217,NM_005905	SMAD9	2.02927	4.72358
730013	NR_023387	ABCC6P2	0.721741	1.67495
23641	NM_012317	LDOC1	1.24601	2.88876
284312	NM_182572	ZSCAN1	0.579888	1.3421
90865	NM_001199640,NM_001199641,NM_001314044,NM_001314045,NM_001314046,NM_001314047,NM_001314048,NM_033439	IL33	1.09988	2.54059
482	NM_001303263,NM_001678	ATP1B2	63.4814	146.178
100505683	NR_109884	LINC01431	0.581379	1.33652
9467	NM_001018009,NM_004844	SH3BP5	3.68454	8.46785
84913	NM_032827	ATOH8	1.39443	3.20394
7146	NR_001284	TNXA	0.458632	1.05354
100506123	NR_130704	LOC100506123	3.76059	8.63479
158471	NM_001308047,NM_001308048,NM_001308049,NM_001308050,NM_001308051,NM_015225,NR_131751	PRUNE2	5.75704	13.2013
4837	NM_006169	NNMT	1.74847	4.00549
257019	NM_001244959,NM_001244960,NM_001244961,NM_001244962,NM_174938	FRMD3	4.74295	10.8646
414	NM_001669,NM_009589	ARSD	2.84203	6.50682
6505	NM_004170	SLC1A1	0.77641	1.77678
1893	NM_001202858,NM_004425,NM_022664	ECM1	14.9998	34.1842
100507501	NR_039999	LINC01569	1.07928	2.45471
126075	NM_001080503	CCDC159	3.75245	8.52233
64061	NM_022117	TSPYL2	12.3861	28.0711
7127	NM_006291	TNFAIP2	2.47803	5.60664
1675	NM_001317335,NM_001928	CFD	0.561352	1.26958
828	NM_004058,NM_080590	CAPS	4.90667	11.0682
388403	NM_001005404	YPEL2	0.789872	1.78153
692205	NR_003070	SNORD89	1.41423	3.18327
3400	NM_001546	ID4	40.2325	90.5509
100507577	NR_040677	LOC100507577	1.44853	3.25703
161145	NM_182526	TMEM229B	0.537381	1.20741
155054	NM_001001661	ZNF425	2.18098	4.89049
100287896	NM_001319240	LOC100287896	1.09971	2.46362
100847046	NR_049808	MIR5010	0.691306	1.54734
619499	NR_002575	SNORA27	1.08591	2.42985
23107	NM_001286748,NM_001286751,NM_015084	MRPS27	10.5871	23.5879
728537	NR_038386	LINC01125	0.916503	2.0383
389524	NM_001003795	GTF2IRD2B	4.71687	10.4848
9414	NM_001170414,NM_001170415,NM_001170416,NM_001170630,NM_004817,NM_201629	TJP2	5.02966	11.1728
388115	NM_207380	C15orf52	2.43731	5.4131
1543	NM_000499,NM_001319216,NM_001319217	CYP1A1	0.897918	1.9929
8309	NM_003500	ACOX2	1.16683	2.58916
54739	NM_017523,NM_199139,NR_046396,NR_046397,NR_046398	XAF1	1.97667	4.38484
6252	NM_021136,NM_206852	RTN1	3.34541	7.40113
101340251	NR_102369	SNORD124	0.848023	1.87572
84460	NM_001011657,NM_001282400,NM_001282401	ZMAT1	0.463509	1.02489
692212	NR_003077	SNORD99	0.455709	1.00627
9843	NM_001130860,NM_001282141,NM_014799,NM_138737	HEPH	5.35	11.8113
1102	NM_001268,NM_001286830,NM_001286831,NM_001286832	RCBTB2	2.16657	4.78315
56271	NM_001080425,NM_001127688	BEX4	3.68944	8.14307
105377590	NR_133944	LOC105377590	0.612592	1.34913
8324	NM_003507	FZD7	10.6097	23.2917
320	NM_001163	APBA1	0.983763	2.15916
2670	NM_001131019,NM_001242376,NM_002055	GFAP	134.803	294.766
51205	NM_001323625,NM_016361,NR_136633,NR_136634,NR_136635,NR_136636	ACP6	10.6533	23.2658
100507495	NR_040047,NR_040048,NR_040049	SDCBP2-AS1	0.52143	1.13875
55620	NM_001013841,NM_017720	STAP2	0.653964	1.42738
254122	NM_152760	SNX32	0.89612	1.95557
122773	NM_172193	KLHDC1	0.846972	1.84762
59341	NM_001177428,NM_001177431,NM_001177433,NM_021625,NM_147204	TRPV4	1.03741	2.26066
5054	NM_000602	SERPINE1	6.83905	14.9009
79088	NM_001300883,NM_001318055,NM_001318056,NM_024106	ZNF426	2.79133	6.07751
2	NM_000014	A2M	148.384	322.762
100131564	NR_034089	CCDC18-AS1	1.16478	2.53213
3635	NM_001017915,NM_005541	INPP5D	0.667137	1.44925
9463	NM_001039583,NM_001039584,NM_012407	PICK1	0.919599	1.99393
7857	NM_003469	SCG2	1.51518	3.28286
102465517	NR_106917	MIR6858	0.612649	1.32688
677825	NR_002976	SNORA44	1.11024	2.40344
100505696	NR_046084	SH3BP5-AS1	1.07578	2.32283
101929074	NR_126366,NR_126367,NR_126368	PIK3CD-AS2	0.661579	1.42593
285830	NR_026972,NR_026973	HLA-F-AS1	1.44897	3.12163
55859	NM_018476	BEX1	1.98871	4.28214
3382	NM_001136020,NM_001276478,NM_004968,NM_022307	ICA1	0.807372	1.7343
64770	NM_001308317,NM_022757	CCDC14	14.1657	30.4238
56997	NM_020247	ADCK3	7.03615	15.1102
5915	NM_000965,NM_001290216,NM_001290217,NM_001290266,NM_001290276,NM_001290277,NM_001290300,NM_016152,NR_110892,NR_110893	RARB	4.55672	9.78433
7060	NM_001306212,NM_001306213,NM_001306214,NM_003248	THBS4	0.797167	1.71159
4054	NM_001130144,NM_001164266,NM_021070	LTBP3	59.5042	127.72
101928238	NR_134920,NR_134921	LOC101928238	1.41249	3.02664
85446	NM_033400	ZFHX2	0.564498	1.20939
25837	NM_001308053,NM_014353	RAB26	4.43753	9.50425
2042	NM_005233,NM_182644	EPHA3	12.882	27.5788
221477	NM_001286635,NM_001286636,NM_001286637,NM_152734	C6orf89	7.42769	15.8983
10347	NM_019112	ABCA7	1.92729	4.1237
9901	NM_001033117,NM_014850	SRGAP3	0.626426	1.33779
375775	NM_001098537,NM_152286	PNPLA7	0.94087	2.00842
100526694	NM_001198812	MSANTD3-TMEFF1	0.792279	1.6893
98	NM_001320586,NM_001320587,NM_001320588,NM_001320589,NM_001320590,NM_138448	ACYP2	2.80982	5.98406
3437	NM_001031683,NM_001289758,NM_001289759,NM_001549	IFIT3	4.11605	8.74954
56616	NM_001278302,NM_001278303,NM_001278304,NM_001278342,NM_019887,NM_138930	DIABLO	9.47434	20.1395
5790	NM_005608	PTPRCAP	0.628863	1.33641
55638	NM_001099743,NM_001099744,NM_001099745,NM_001099746,NM_001099747,NM_001099748,NM_001099749,NM_001099750,NM_001099751,NM_001099752,NM_001099753,NM_001099754,NM_001099755,NM_001099756,NM_017786	SYBU	0.654103	1.38975
106660606	NR_132988	LOC106660606	0.504231	1.07111
1960	NM_001199880,NM_001199881,NM_004430	EGR3	2.46541	5.23565
3705	NM_001142593,NM_001142594,NM_014216	ITPK1	9.84504	20.8998
23024	NM_001303139,NM_001303140,NM_001303141,NM_001303142,NM_015009	PDZRN3	0.714944	1.51751
280	NM_020978	AMY2B	0.736296	1.56199
138429	NM_001135219,NM_173492	PIP5KL1	1.14091	2.41989
84680	NM_001127219,NM_032592	ACCS	2.93025	6.21305
338382	NM_001164522,NM_001304839,NM_177403	RAB7B	1.82608	3.87044
106736475	NR_133914	PCF11-AS1	0.546168	1.15648
54925	NM_001284527,NM_001284528,NM_001284529,NM_001324340,NM_001324341,NM_001324342,NM_001324343,NM_001324344,NM_001324345,NM_001324346,NM_017810	ZSCAN32	3.17587	6.7144
445329	NM_001017390	SULT1A4	0.999275	2.10769
7163	NM_001025252,NM_001025253,NM_001287140,NM_001287142,NM_001287143,NM_001287144,NM_005079,NR_105033,NR_105034,NR_105035,NR_105036,NR_105037	TPD52	4.22443	8.89666
102465470	NR_106842	MIR6784	1.6854	3.54543
79777	NM_001135705,NM_001135706,NM_001135707,NM_001321352,NM_001321353,NM_024722	ACBD4	2.44306	5.13035
103689912	NR_125749,NR_125750,NR_125751	TBX2-AS1	4.54365	9.52112
6909	NM_005994	TBX2	14.4348	30.2301
2152	NM_001178096,NM_001993	F3	12.3887	25.9413
54857	NM_001171191,NM_001171192,NM_001171193,NM_017711	GDPD2	3.21057	6.71524
727910	NM_001164407	TLCD2	0.504018	1.05275
9985	NM_001048205,NM_005132	REC8	0.913805	1.90751
79628	NM_024577	SH3TC2	0.550921	1.14972
285973	NM_001317056,NR_073169,NR_133652	ATG9B	0.562954	1.17344
101927221	NR_125415	UBR5-AS1	0.677591	1.41022
94241	NM_001135733,NM_033285	TP53INP1	5.92485	12.3275
1026	NM_000389,NM_001220777,NM_001220778,NM_001291549,NM_078467	CDKN1A	98.9288	205.732
7108	NM_001277233,NM_003273,NR_102367	TM7SF2	6.97912	14.5068
59269	NM_001127714,NM_024503,NR_038260,NR_038261	HIVEP3	8.34431	17.3403
282997	NR_026932	PDCD4-AS1	1.81157	3.76329
84960	NM_001039374	CCDC183	0.483128	1.00284
275	NM_000481,NM_001164710,NM_001164711,NM_001164712,NR_028435	AMT	2.14571	4.44708
10221	NM_001282985,NM_025195	TRIB1	11.168	23.068
8722	NM_003793	CTSF	9.23316	19.0248
157638	NM_174911	FAM84B	1.88276	3.87535
79608	NM_001135109,NM_001206671,NM_001206672,NM_024557,NR_045405	RIC3	1.2404	2.55164
23336	NM_015286,NM_145728	SYNM	10.7217	22.0333
100616396	NR_039862	MIR4712	11.4832	23.5867
79816	NM_001143986,NM_024760	TLE6	1.79861	3.69165
57474	NM_020714	ZNF490	1.00186	2.05208
23145	NM_198455	SSPO	1.18797	2.43305
51006	NM_001281457,NM_001281458,NM_001281459,NM_001281460,NM_015945,NM_173073,NM_173179	SLC35C2	12.2297	25.0206
100507246	NR_038108,NR_038109,NR_038110,NR_038111	SNHG16	6.08375	12.4331
55008	NM_001165136,NM_017912	HERC6	1.02842	2.09918
10966	NM_006822	RAB40B	2.79302	5.70026
18	NM_000663,NM_001127448,NM_020686	ABAT	3.54406	7.2291
6988	NM_022171	TCTA	9.74769	19.8451
100505761	NR_038937,NR_038938	RPARP-AS1	1.54394	3.14311
28232	NM_001145044,NM_013272,NR_135775	SLCO3A1	0.61309	1.24767
6565	NM_001145998,NM_021082	SLC15A2	0.865854	1.76176
4582	NM_001018016,NM_001018017,NM_001044390,NM_001044391,NM_001044392,NM_001044393,NM_001204285,NM_001204286,NM_001204287,NM_001204288,NM_001204289,NM_001204290,NM_001204291,NM_001204292,NM_001204293,NM_001204294,NM_001204295,NM_001204296,NM_001204297,NM_002456	MUC1	0.712995	1.4499
1727	NM_000398,NM_001129819,NM_001171660,NM_001171661,NM_007326	CYB5R3	20.9764	42.6407
10411	NM_001098531,NM_001098532,NM_006105	RAPGEF3	3.2258	6.55541
1513	NM_000396	CTSK	2.00087	4.06511
2191	NM_001291807,NM_004460	FAP	0.604517	1.22733
129530	NM_174898	LYG1	2.47066	5.01
55592	NR_024261,NR_036632	GOLGA2P5	1.87267	3.79616
220963	NM_001323977,NM_001323978,NM_001323979,NM_001323980,NM_001323981,NM_194298	SLC16A9	1.6888	3.41441
3215	NM_002147	HOXB5	22.4332	45.3352
54020	NM_001320537,NM_018964	SLC37A1	1.00711	2.03326
147685	NM_152474	C19orf18	0.518496	1.04468
375759	NM_199350	C9orf50	0.577325	1.16288
389602	NM_001291913	LOC389602	0.678313	1.36579
7355	NM_001032289,NM_001042498,NM_001282647,NM_001282648,NM_001282649,NM_001282650,NM_001282651,NM_005660	SLC35A2	4.1361	8.3249
9253	NM_001289979,NM_001289980,NM_004756	NUMBL	9.57076	19.2625
7074	NM_003253	TIAM1	2.57312	5.17863
10351	NM_001288985,NM_001288986,NM_007168	ABCA8	4.06861	8.17358
55779	NM_001164496,NM_018338	CFAP44	0.874499	1.75562
100507661	NR_109989	LOC100507661	0.509533	1.02249
57010	NM_001300895,NM_001300896,NM_145200	CABP4	0.535	1.073
285758	NR_038863	LINC01268	3.27176	6.5555
3691	NM_000213,NM_001005619,NM_001005731,NM_001321123	ITGB4	0.743845	1.48844
8970	NM_021058	HIST1H2BJ	3.06771	1.53284
8362	NM_003541	HIST1H4K	2.31953	1.1574
677777	NR_003010	SCARNA12	10.2939	5.13379
102465976	NR_106865	MIR6807	1.74525	0.868131
55796	NM_001170701,NM_001170702,NM_001170703,NM_001170704,NM_018388,NM_133486	MBNL3	3.17705	1.57489
398	NM_001176	ARHGDIG	3.97161	1.96176
285521	NM_001297732,NM_001297733,NM_001300729,NM_173827	COX18	4.49324	2.21882
80210	NM_001271466,NM_001291656,NM_025139	ARMC9	8.82653	4.35396
64101	NM_022143	LRRC4	2.4124	1.18601
201161	NM_181716	CENPV	14.3463	7.05002
100529264	NR_037791	RAB4B-EGLN2	2.01806	0.984274
2173	NM_001319039,NM_001319041,NM_001319042,NM_001446	FABP7	393.62	191.554
3556	NM_001167928,NM_001167929,NM_001167930,NM_001167931,NM_002182,NM_134470	IL1RAP	2.59981	1.26288
646576	NR_037595	HHIP-AS1	2.99292	1.45169
2746	NM_001318900,NM_001318901,NM_001318902,NM_001318904,NM_001318905,NM_001318906,NM_005271	GLUD1	30.9041	14.9631
55536	NM_001127370,NM_001127371,NM_018719	CDCA7L	35.9551	17.2902
106707243	NM_001316893	PRH1-TAS2R14	1.00046	0.480739
102466616	NR_106748	MIR6132	1.41105	0.677488
57633	NM_001324188,NM_001324189,NM_020873	LRRN1	4.6283	2.21375
3006	NM_005319	HIST1H1C	13.128	6.27422
84815	NR_026880	MGC12916	1.79009	0.854907
9300	NR_002562	SNORD28	4.85316	2.31575
1464	NM_001897	CSPG4	125.99	60.0065
10579	NM_001291876,NM_001291877,NM_001291878,NM_001291879,NM_006997,NM_206860,NM_206861,NM_206862	TACC2	3.2765	1.5595
26775	NR_002581	SNORA72	1.84581	0.877578
4760	NM_002500	NEUROD1	6.64257	3.14757
219287	NM_152704,NM_199138	AMER2	2.3917	1.13075
10376	NM_006082	TUBA1B	2012.6	951.006
51246	NM_001272065,NM_001272066,NM_001272067,NM_001272068,NM_001272082,NM_001272083,NM_016479	SHISA5	60.3816	28.524
5746	NM_001309516,NM_005048	PTH2R	2.92544	1.37945
407043	NR_029605	MIR7-1	5.55842	2.61905
1501	NM_001288715,NM_001288716,NM_001288717,NM_001332,NR_109988	CTNND2	1.58353	0.745094
653820	NM_001100910,NM_001320149	FAM72B	8.00998	3.76757
7919	NM_004640,NM_080598,NR_037852	DDX39B	153.253	72.0129
7020	NM_001032280,NM_001042425,NM_003220	TFAP2A	1.52911	0.718434
595097	NR_002440	SNORD16	6.49341	3.04101
283248	NM_173587	RCOR2	43.9316	20.5567
814	NM_001323374,NM_001323375,NM_001323376,NM_001323377,NM_001744	CAMK4	1.67369	0.777263
51294	NM_016580	PCDH12	2.65008	1.22896
574040	NR_002325	SNORA6	4.42438	2.04626
25994	NM_001099668,NM_001099669,NM_014056	HIGD1A	27.0382	12.5028
221914	NM_152742	GPC2	15.6754	7.24181
2891	NM_000826,NM_001083619,NM_001083620	GRIA2	2.30016	1.05781
6082	NR_002908	SNORD20	1.9988	0.917135
100423020	NR_036212	MIR4258	2.38216	1.09012
4947	NM_001301302,NM_002537	OAZ2	45.2343	20.5676
554282	NM_001287385	FAM72C	6.01058	2.7088
8522	NM_001130831,NM_003644,NM_201432,NM_201433	GAS7	25.7408	11.5405
2030	NM_001078175,NM_001078177,NM_001304462,NM_001304463,NM_001304465,NM_001304466	SLC29A1	15.4453	6.86687
27115	NM_018945	PDE7B	1.91789	0.850057
55203	NM_018176	LGI2	12.3584	5.44598
744	NM_001145399,NM_001584	MPPED2	2.15285	0.945429
101954278	NR_104088	RNU6-8	3.84546	1.66614
677808	NR_002962	SNORA23	1.20453	0.520963
7474	NM_001256105,NM_003392	WNT5A	4.16674	1.80097
28231	NM_016354	SLCO4A1	7.86969	3.4005
100499177	NR_034075,NR_034076,NR_034077	THAP9-AS1	12.9863	5.56274
56104	NM_018922,NM_032095	PCDHGB1	3.43169	1.4591
780851	NR_006880	SNORD3A	3.92544	1.66677
9510	NM_006988	ADAMTS1	6.81833	2.88364
9297	NR_002559	SNORD29	11.5673	4.84913
100526836	NR_037616	BLOC1S5-TXNDC5	2.93298	1.22757
92126	NM_032160	DSEL	3.23629	1.34446
25804	NM_001252129,NM_012321	LSM4	71.8052	29.4111
8363	NM_021968	HIST1H4J	2.46255	1.00712
100529207	NR_037714	RAD51L3-RFFL	1.17164	0.476876
26049	NM_015566,NR_046462	FAM169A	3.04831	1.23438
586	NM_001178091,NM_001178092,NM_001178093,NM_001178094,NM_005504	BCAT1	6.71917	2.71116
83693	NM_001146051,NM_031463	HSDL1	16.386	6.4725
26822	NR_000022	SNORD14A	2.06778	0.804399
6836	NM_001280788,NM_001280789,NM_001280790,NM_001280791,NM_001280792,NM_001280793,NM_033161	SURF4	71.6312	27.6244
102465525	NR_106930	MIR6870	3.65691	1.40773
114795	NM_001286219,NM_052907	TMEM132B	11.6059	4.45607
102465524	NR_106929	MIR6869	3.88459	1.485
387103	NM_001012507,NM_001286524,NM_001286525,NR_104462	CENPW	7.07112	2.65913
3868	NM_005557	KRT16	1.21008	0.452576
728635	NM_001277864,NR_102687,NR_102688,NR_102689,NR_102691,NR_102692,NR_102693,NR_102694	DHRS4L1	1.83326	0.677278
9301	NR_002563	SNORD27	9.17432	3.37405
654364	NM_001018136,NR_037149	NME1-NME2	3.68006	1.35134
283120	NR_002196,NR_131223,NR_131224	H19	12.5761	4.60764
151887	NM_199511,NM_199512	CCDC80	8.87371	3.24833
55588	NM_001317770,NM_017592,NR_133915	MED29	21.1921	7.70802
9303	NR_002565	SNORD25	10.725	3.8742
10052	NM_001080383,NM_005497	GJC1	11.1761	4.03172
80829	NM_001197051,NM_053023	ZFP91	28.3626	10.2013
108	NM_020546	ADCY2	1.88344	0.677257
106633809	NR_132760	SNORD144	2.90403	1.03189
10683	NM_016941,NM_203486	DLL3	9.06826	3.19633
116937	NR_000027	SNORD83A	1.55305	0.538792
64399	NM_022475	HHIP	6.55829	2.24628
348110	NM_001282380,NM_182616	ARPIN	4.71672	1.61073
6095	NM_002943,NM_134260,NM_134261,NM_134262	RORA	3.33335	1.13611
9991	NM_001163788,NM_001163790,NM_001244896,NM_001244897,NM_001244898,NM_005156	PTBP3	10.959	3.72944
102466759	NR_106954	MIR6894	3.13503	1.05367
103625684	NR_125730	RNU6-2	2.4811	0.795902
102465537	NR_106951	MIR6891	2.35043	0.737815
136319	NM_145808	MTPN	82.6543	25.5738
51299	NM_001278710,NM_001278711,NM_016588	NRN1	127.373	39.3895
26791	NR_002571	SNORD58A	3.9995	1.23118
692085	NR_003042	SNORD45C	1.49844	0.45712
1316	NM_001160124,NM_001160125,NM_001300,NR_027653	KLF6	17.9033	5.45502
286178	NR_134276	LOC286178	2.78789	0.846539
55026	NM_001104544,NM_001104545,NM_017938	TMEM255A	38.1948	11.4871
4148	NM_002381	MATN3	1.61282	0.481601
203068	NM_001293212,NM_001293213,NM_001293214,NM_001293215,NM_001293216,NM_178014,NR_120608	TUBB	219.99	65.474
8343	NM_003522	HIST1H2BF	1.26388	0.375902
1270	NM_000614	CNTF	1.351	0.388714
85352	NM_001099294	KIAA1644	4.0464	1.15227
103504728	NR_128714	MIR3687-2	1.29015	0.353826
3791	NM_002253	KDR	4.33405	1.17832
85389	NR_001453	SNORD14C	12.759	3.31523
84992	NM_001042616	PIGY	1.14208	0.287032
339122	NM_001204883,NM_001204884,NM_001204885,NM_001204886,NM_001204887,NM_001204888,NM_198490	RAB43	6.48569	1.60724
79570	NM_024522	NKAIN1	4.48343	1.11074
677803	NR_002957	SNORA15	1.01884	0.239887
595099	NR_002442	SNORD18B	1.10685	0.258077
100861437	NM_001256281	NARR	6.66058	1.50788
85390	NR_001454	SNORD14D	15.4314	3.46444
100528016	NR_037646	TMX2-CTNND1	2.52283	0.543453
26785	NR_002913	SNORD63	1.50061	0.307615
100033424	NR_003327	SNORD116-12	1.02417	0.207358
100500815	NR_037458	MIR3687-1	2.00089	0.39669
8338	NM_003517	HIST2H2AC	6.37641	1.21982
407975	NR_027349,NR_027350	MIR17HG	2.29685	0.409779
100113378	NR_003684	SNORD119	2.08637	0.340047
692088	NR_003044	SNORD50B	4.10034	0.649497
8345	NM_003524	HIST1H2BH	14.1383	2.15091
26824	NR_004407	RNU11	1.00619	0.145556
85391	NR_003125	SNORD14E	4.73736	0.494581
3727	NM_001286968,NM_005354	JUND	48.4266	4.89615
100534589	NR_037940	HOXA10-HOXA9	4.35729	0.355803
6023	NR_003051	RMRP	1.68663	0.11826
26796	NR_002741	SNORD53	1.03248	0.037532
102466191	NR_106794	MIR6736	1.24056	0.02311
